# Supplementary material for: (E)-3-(2-Eth­oxy­phen­yl)-1-{4-[(2-fluoro­phen­yl)(4-fluoro­phen­yl)meth­yl]piperazin-1-yl}prop-2-en-1-one
Source: Acta Crystallogr Sect E Struct Rep Online. 2012 May 31;68(Pt 6):o1975. doi: 10.1107/S1600536812024130 (PMC3379522; doi:10.1107/S1600536812024130)
Supplement: Supplementary file 2 [file e-68-o1975-Isup2.hkl]

# 
# h,k,l, Fc-squared, Fo-squared, sigma(Fo-squared) and status flag 
# 
data_I
_shelx_title '    Q in P2(1)2(1)2(1)' 
_shelx_refln_list_code          4 
_shelx_F_calc_maximum      378.92 
_exptl_crystal_F_000       976.00 
_reflns_d_resolution_high  0.8262 
 
loop_ 
 _symmetry_equiv_pos_as_xyz 
 'x, y, z' 
 '-x+1/2, -y, z+1/2' 
 'x+1/2, -y+1/2, -z' 
 '-x, y+1/2, -z+1/2' 
 
_cell_length_a     8.8550 
_cell_length_b    12.8270 
_cell_length_c    22.4320 
_cell_angle_alpha  90.000 
_cell_angle_beta   90.000 
_cell_angle_gamma  90.000 
 
_shelx_F_squared_multiplier     1.000 
 
loop_ 
 _refln_index_h 
 _refln_index_k 
 _refln_index_l 
 _refln_F_squared_calc 
 _refln_F_squared_meas 
 _refln_F_squared_sigma 
 _refln_observed_status 
   2   0   0   143577.30   147722.08    453.01 o 
   4   0   0     9928.28    10083.64    179.66 o 
   6   0   0     1137.04     1156.82     20.84 o 
   8   0   0      118.71      118.80     14.60 o 
  10   0   0        5.21        4.68     14.03 o 
   1   1   0      965.74      967.27      8.89 o 
   2   1   0     4279.01     3845.45     13.55 o 
   3   1   0     4814.49     5467.02     25.03 o 
   4   1   0     2485.96     2503.04     15.60 o 
   5   1   0      723.82      735.76     14.15 o 
   6   1   0      120.95      128.40      9.27 o 
   7   1   0       18.98       31.74      8.75 o 
   8   1   0       36.62       37.33     10.15 o 
   9   1   0        2.72        6.54     10.17 o 
  10   1   0        0.74       23.06     10.61 o 
   0   2   0     2008.41     2184.79     43.32 o 
   1   2   0      868.37      786.20      3.84 o 
   2   2   0     7544.81     8311.60    112.83 o 
   3   2   0      526.42      467.44      8.52 o 
   4   2   0     1431.50     1446.11     14.71 o 
   5   2   0       77.99       94.23      7.46 o 
   6   2   0      292.13      304.21     10.16 o 
   7   2   0        4.43       12.75      7.59 o 
   8   2   0       12.45       14.51      8.28 o 
   9   2   0        4.47        8.82      8.53 o 
  10   2   0        2.45        8.29      9.18 o 
   1   3   0    14289.81    14434.14    131.87 o 
   2   3   0      169.20      143.40      5.36 o 
   3   3   0      572.51      600.05     11.85 o 
   4   3   0       13.82        7.00      5.17 o 
   5   3   0      137.87      128.24      7.15 o 
   6   3   0      208.72      190.78      7.66 o 
   7   3   0        6.11        6.53      2.03 o 
   8   3   0       28.13       22.18      7.21 o 
   9   3   0        0.27       11.28      7.02 o 
  10   3   0        0.57        2.00      7.74 o 
   0   4   0     1154.85     1105.33     10.97 o 
   1   4   0       22.59       23.98      3.58 o 
   2   4   0      642.38      659.22      9.56 o 
   3   4   0      159.90      143.92      6.57 o 
   4   4   0      265.85      280.41      9.50 o 
   5   4   0        4.87        3.99      5.65 o 
   6   4   0       19.15       23.21      6.01 o 
   7   4   0       11.19       16.84      6.73 o 
   8   4   0        0.18        6.42      6.42 o 
   9   4   0        0.14        8.31      6.06 o 
  10   4   0        0.01        1.98      6.79 o 
   1   5   0     1337.74     1494.49     13.46 o 
   2   5   0      300.42      265.43      7.71 o 
   3   5   0      806.49      971.24     13.83 o 
   4   5   0        0.02        0.39      5.85 o 
   5   5   0        0.15       16.24      6.56 o 
   6   5   0       14.97       24.68      6.16 o 
   7   5   0       12.76       21.13      6.21 o 
   8   5   0        8.98        7.72      5.45 o 
   9   5   0        0.10        0.84      5.65 o 
  10   5   0        0.04        0.80      5.96 o 
   0   6   0      121.05      117.28      8.67 o 
   1   6   0      931.88      862.07      9.88 o 
   2   6   0        9.72        7.84      5.60 o 
   3   6   0        9.42        1.20      5.98 o 
   4   6   0        0.05        1.18      5.89 o 
   5   6   0       69.25       64.25      7.48 o 
   6   6   0        0.86        0.62      6.71 o 
   7   6   0       38.22       36.30      6.85 o 
   8   6   0        0.08        0.21      5.72 o 
   9   6   0        1.31        2.79      5.22 o 
   1   7   0      237.28      225.33      8.80 o 
   2   7   0       25.27       21.37      6.16 o 
   3   7   0       34.81       41.78      6.97 o 
   4   7   0        9.36       16.34      6.62 o 
   5   7   0       59.12       75.89      9.03 o 
   6   7   0       18.96       26.37      8.47 o 
   7   7   0        0.00        1.83      6.79 o 
   8   7   0        6.48       17.07      6.18 o 
   9   7   0        0.91        6.71      5.47 o 
   0   8   0     2100.26     2177.17     24.57 o 
   1   8   0      204.91      199.55      8.78 o 
   2   8   0       54.66       60.31      7.05 o 
   3   8   0        4.11       11.58      6.36 o 
   4   8   0        0.16       14.06      7.98 o 
   5   8   0       30.36       45.73      9.00 o 
   6   8   0       15.88       20.67      8.59 o 
   7   8   0       50.26       30.09      8.25 o 
   8   8   0        1.10        2.80      6.27 o 
   9   8   0        3.11        4.12      1.19 o 
   1   9   0      360.82      408.71     11.54 o 
   2   9   0        0.02        9.30      6.89 o 
   3   9   0       23.10       14.76      7.92 o 
   4   9   0       11.87       30.53      8.83 o 
   5   9   0       75.23       80.89     10.24 o 
   6   9   0        0.00        6.65      8.87 o 
   7   9   0       10.86       10.43      8.02 o 
   8   9   0        1.77        2.39      6.94 o 
   0  10   0      777.63      828.92     22.22 o 
   1  10   0      180.78      174.71      9.38 o 
   2  10   0      465.39      476.74     12.83 o 
   3  10   0      263.41      251.59     12.16 o 
   4  10   0       28.22       22.99      8.84 o 
   5  10   0       42.08       48.60      9.93 o 
   6  10   0        9.66        9.31      8.37 o 
   7  10   0        0.15        4.50      8.20 o 
   8  10   0        1.19        3.02      6.66 o 
   1  11   0     3251.08     3678.56     32.30 o 
   2  11   0        0.94        0.98      0.23 o 
   3  11   0      446.30      435.95     15.10 o 
   4  11   0        0.01       10.18      9.84 o 
   5  11   0       28.29       18.75      9.87 o 
   6  11   0       12.03        6.31      8.71 o 
   7  11   0        5.45        6.96      8.00 o 
   0  12   0      558.85      499.11     19.14 o 
   1  12   0       88.57       93.17     11.50 o 
   2  12   0       54.00       58.41     10.06 o 
   3  12   0      112.05      120.45     11.36 o 
   4  12   0        0.37       10.07     10.07 o 
   5  12   0        9.76        5.35      9.42 o 
   6  12   0        0.64       17.55      8.92 o 
   1  13   0       15.46       17.57     10.27 o 
   2  13   0        2.67        9.20      9.20 o 
   3  13   0        1.91        9.75      9.75 o 
   4  13   0        3.32        2.18      9.96 o 
   5  13   0        1.18        8.97      9.57 o 
   0  14   0      108.82      112.79     13.15 o 
   1  14   0        0.03        3.23     10.00 o 
   2  14   0       97.50       84.25     11.46 o 
   3  14   0        4.22       19.46      8.82 o 
   4  14   0        9.02        9.24      9.24 o 
   1  15   0        0.68       17.46      9.67 o 
   2  15   0        1.40        0.91      9.63 o 
   1   0   1      402.04      399.49     10.91 o 
   2   0   1     4445.64     4460.77     16.47 o 
   3   0   1      987.67      992.79      7.73 o 
   4   0   1      907.77      777.08     21.57 o 
   5   0   1       12.10       18.20      5.48 o 
   6   0   1      404.23      401.71      9.87 o 
   7   0   1       26.29       38.30      8.54 o 
   8   0   1       49.23       58.59      9.29 o 
   9   0   1        2.24        5.80     11.78 o 
  10   0   1        2.19        7.36      9.57 o 
   0   1   1     1995.50     2018.36    284.61 o 
   1   1   1      290.08      298.13     28.51 o 
   2   1   1     3903.96     3899.38    247.85 o 
   3   1   1     1211.50     1329.53     31.64 o 
   4   1   1      508.02      561.78      7.54 o 
   5   1   1      275.68      229.48     18.41 o 
   6   1   1       52.32       56.21      5.88 o 
   7   1   1       43.30       40.41      6.25 o 
   8   1   1       12.16       24.79      6.92 o 
   9   1   1        2.54        0.00      6.91 o 
  10   1   1        0.53        2.63      7.70 o 
   0   2   1      881.23     1211.18    215.35 o 
   1   2   1      676.66      797.48     38.99 o 
   2   2   1     1079.19     1068.75     50.26 o 
   3   2   1     1629.26     1555.00      8.47 o 
   4   2   1       66.83       61.38      4.26 o 
   5   2   1       96.25       79.86      6.44 o 
   6   2   1        2.46        3.06      0.85 o 
   7   2   1       39.11       35.17      5.32 o 
   8   2   1       12.03       11.83      3.09 o 
   9   2   1        0.03        5.80      5.59 o 
  10   2   1        0.59       10.02      6.02 o 
   0   3   1    20396.63    20562.21   2571.19 o 
   1   3   1     1550.66     1636.81    107.19 o 
   2   3   1     2104.61     2021.97     75.69 o 
   3   3   1       84.55       76.24      4.36 o 
   4   3   1      110.63      117.44      6.67 o 
   5   3   1       95.19      102.44      5.75 o 
   6   3   1       73.48       59.72      4.86 o 
   7   3   1       69.18       65.21      5.85 o 
   8   3   1       13.36       16.64      5.32 o 
   9   3   1        2.94        2.88      5.32 o 
  10   3   1        0.47        3.62      5.52 o 
   0   4   1     4667.00     4442.18    347.59 o 
   1   4   1     5290.48     5211.80    241.55 o 
   2   4   1      737.76      759.61     48.55 o 
   3   4   1      567.60      656.59     31.75 o 
   4   4   1      340.72      350.11     29.04 o 
   5   4   1       69.37       71.33      4.52 o 
   6   4   1        9.99       10.79      3.03 o 
   7   4   1       25.35       31.06      6.95 o 
   8   4   1        5.03        4.93      1.31 o 
   9   4   1        0.28        5.20      5.39 o 
  10   4   1        0.34        7.54      6.43 o 
   0   5   1     2411.28     2357.33    156.61 o 
   1   5   1      100.74       98.77      4.00 o 
   2   5   1      610.99      566.30     13.43 o 
   3   5   1     1087.36     1056.41     28.98 o 
   4   5   1        5.99       11.77      4.71 o 
   5   5   1       87.46       84.16      5.52 o 
   6   5   1       31.27       24.59      4.35 o 
   7   5   1        8.99       14.93      4.84 o 
   8   5   1        1.40        9.82      6.58 o 
   9   5   1        2.82        3.56      4.39 o 
  10   5   1        0.14        3.28      4.35 o 
   0   6   1     3289.66     3000.77    278.27 o 
   1   6   1     2551.86     2740.75     13.79 o 
   2   6   1       68.58       75.28      6.27 o 
   3   6   1      194.81      195.96      5.84 o 
   4   6   1       57.64       62.07      6.52 o 
   5   6   1      113.68      122.52      6.33 o 
   6   6   1       30.59       24.24      5.29 o 
   7   6   1       20.01       22.88      4.78 o 
   8   6   1        2.38        0.35      4.62 o 
   9   6   1        2.24        1.29      4.27 o 
   0   7   1      828.36      681.11    177.93 o 
   1   7   1     1424.16     1471.22     31.65 o 
   2   7   1      283.53      289.66      6.34 o 
   3   7   1       10.93       10.55      4.07 o 
   4   7   1       35.12       39.47      5.80 o 
   5   7   1      130.88      134.26      9.97 o 
   6   7   1        5.03        4.74      1.32 o 
   7   7   1        2.96        4.30      5.18 o 
   8   7   1        2.30        2.10      4.55 o 
   9   7   1        0.73        0.45      4.17 o 
   0   8   1        0.42       46.46     30.58 o 
   1   8   1      589.53      539.24     24.40 o 
   2   8   1       29.91       30.13      4.48 o 
   3   8   1      137.38      132.48      6.16 o 
   4   8   1      259.01      276.83     12.77 o 
   5   8   1       26.28       25.29      7.32 o 
   6   8   1       26.52       41.11      9.06 o 
   7   8   1       18.16        8.65      5.85 o 
   8   8   1        6.66        3.70      5.06 o 
   9   8   1        1.60        7.87      4.16 o 
   0   9   1       19.03       32.61      8.00 o 
   1   9   1       40.42       58.09      9.78 o 
   2   9   1       55.73       28.27     18.00 o 
   3   9   1       36.94       19.28     11.32 o 
   4   9   1       46.81       69.13     12.73 o 
   5   9   1        9.69       24.26      6.72 o 
   6   9   1       22.24       14.62      6.58 o 
   7   9   1       22.97       41.47     12.63 o 
   8   9   1        0.43        1.67      4.98 o 
   0  10   1      216.65      235.39     13.29 o 
   1  10   1      747.72      797.92     11.24 o 
   2  10   1      101.24       96.92     14.12 o 
   3  10   1      327.00      325.80     19.50 o 
   4  10   1       29.65       22.33     10.66 o 
   5  10   1       58.99       23.70     17.71 o 
   6  10   1       17.59       10.86      6.55 o 
   7  10   1       16.47       15.72      5.96 o 
   8  10   1        0.06        6.63      5.08 o 
   0  11   1       37.58       28.17     11.77 o 
   1  11   1      563.24      599.08     13.29 o 
   2  11   1        7.17       15.75      6.87 o 
   3  11   1      169.19      169.74     10.64 o 
   4  11   1       20.42       36.58      7.00 o 
   5  11   1       71.65       74.23      7.66 o 
   6  11   1       10.70        7.56      6.54 o 
   7  11   1       13.10       10.79      6.17 o 
   0  12   1      177.52      198.07     15.40 o 
   1  12   1       23.88       39.03      7.55 o 
   2  12   1      133.13      152.22     13.98 o 
   3  12   1        1.89       10.49     13.77 o 
   4  12   1       30.96       20.63      7.07 o 
   5  12   1        3.92        1.69      6.54 o 
   6  12   1        1.46        4.23      6.67 o 
   0  13   1        2.41       36.56     15.74 o 
   1  13   1       38.39       27.57     14.50 o 
   2  13   1        2.10        6.45      7.09 o 
   3  13   1        6.83        4.93      6.53 o 
   4  13   1       29.57       25.82      6.90 o 
   5  13   1        7.70        1.22      7.10 o 
   0  14   1       57.66       57.64      8.28 o 
   1  14   1       36.67       55.74     10.66 o 
   2  14   1        3.02        2.21      6.93 o 
   3  14   1        3.41       18.40      6.54 o 
   4  14   1        2.37        7.67      6.63 o 
   0  15   1       51.50       45.67     13.11 o 
   1  15   1        0.53        9.82      9.82 o 
   2  15   1       19.49       21.85      8.26 o 
   0   0   2     5555.09     5281.98    100.96 o 
   1   0   2      259.87      251.46     38.76 o 
   2   0   2     3860.83     4527.38    205.53 o 
   3   0   2       93.80       82.95      7.15 o 
   4   0   2      635.09      630.74     13.64 o 
   5   0   2      379.23      391.97     10.01 o 
   6   0   2       25.87       34.65      6.96 o 
   7   0   2       14.14       36.28     13.97 o 
   8   0   2        0.25       12.21      8.04 o 
   9   0   2        2.03        1.05      8.33 o 
  10   0   2        0.01        9.20      9.37 o 
   0   1   2      725.21      807.13    109.22 o 
   1   1   2    11019.73    10383.58   1305.58 o 
   2   1   2     5289.98     5007.48    430.44 o 
   3   1   2     1336.98     1247.07     17.46 o 
   4   1   2     1936.48     2014.16     40.73 o 
   5   1   2      161.50      137.21      5.71 o 
   6   1   2      131.04      143.91     24.12 o 
   7   1   2       13.92        9.56      5.80 o 
   8   1   2       17.09       26.06      6.77 o 
   9   1   2        0.26        5.89      6.75 o 
  10   1   2        2.30        2.35     10.28 o 
   0   2   2      226.70      190.33     47.97 o 
   1   2   2    17761.91    18335.95   1635.08 o 
   2   2   2      718.82      730.84     62.37 o 
   3   2   2       83.05       83.69      3.57 o 
   4   2   2      180.16      151.90     13.16 o 
   5   2   2      140.69      122.89      7.75 o 
   6   2   2       16.94       15.66      4.56 o 
   7   2   2       74.04       72.40      5.27 o 
   8   2   2        9.52       12.19      5.68 o 
   9   2   2        2.31        6.21      5.37 o 
  10   2   2        0.11        4.22      6.16 o 
   0   3   2     2032.58     2531.23    578.13 o 
   1   3   2     1820.04     1505.36    142.80 o 
   2   3   2      629.90      740.66     70.79 o 
   3   3   2      900.67      917.31     56.51 o 
   4   3   2      457.54      493.46     16.45 o 
   5   3   2       39.41       37.56      4.21 o 
   6   3   2       49.55       48.82      4.68 o 
   7   3   2       37.27       44.44      5.30 o 
   8   3   2        1.65        0.36      5.06 o 
   9   3   2        1.87        1.32      4.85 o 
  10   3   2        0.79        5.77      5.77 o 
   0   4   2      477.82      552.80    170.13 o 
   1   4   2      992.21     1166.11     83.54 o 
   2   4   2      122.10      115.33      9.24 o 
   3   4   2      198.18      166.85      7.45 o 
   4   4   2       17.90       22.43      4.16 o 
   5   4   2        1.73        1.85      4.05 o 
   6   4   2       17.21       22.82      6.68 o 
   7   4   2        2.85        2.93      0.90 o 
   8   4   2       15.79       10.22      4.76 o 
   9   4   2        0.56        8.37      8.37 o 
  10   4   2        0.09        8.49      6.91 o 
   0   5   2     1127.61     1156.39    313.08 o 
   1   5   2       20.57       28.49      5.29 o 
   2   5   2      565.69      593.81     26.47 o 
   3   5   2      153.73      164.55      8.30 o 
   4   5   2      192.77      172.46     13.66 o 
   5   5   2      149.81      167.92      6.34 o 
   6   5   2       15.70       21.46      4.43 o 
   7   5   2       24.79       23.93      4.80 o 
   8   5   2        1.50        3.09      4.37 o 
   9   5   2        0.80        2.46      4.36 o 
  10   5   2        0.27        4.24      4.50 o 
   0   6   2     1287.77     1260.23    270.70 o 
   1   6   2      841.00      822.27     25.62 o 
   2   6   2      645.25      638.92     32.86 o 
   3   6   2       38.24       33.22      4.53 o 
   4   6   2      140.93      136.70      6.27 o 
   5   6   2       46.56       49.43     14.63 o 
   6   6   2       35.33       29.57      5.45 o 
   7   6   2        8.35       12.06      5.14 o 
   8   6   2        5.33       10.71      4.58 o 
   9   6   2        0.11        0.63      4.61 o 
   0   7   2       65.10      128.03     29.00 o 
   1   7   2      138.91      145.94      5.33 o 
   2   7   2        5.78        4.38      3.90 o 
   3   7   2       23.29       24.26      4.42 o 
   4   7   2       23.08       19.88      5.24 o 
   5   7   2       30.49       43.45      6.20 o 
   6   7   2       36.35       37.77      6.54 o 
   7   7   2        4.97        4.91      6.25 o 
   8   7   2        2.61        2.90      4.97 o 
   9   7   2        1.08        4.53      7.57 o 
   0   8   2       44.56       50.83      6.08 o 
   1   8   2      389.73      407.04      7.76 o 
   2   8   2      139.65      132.78      7.21 o 
   3   8   2       16.99       24.14      5.07 o 
   4   8   2       77.64       79.44     10.64 o 
   5   8   2        8.81        5.50      6.15 o 
   6   8   2        8.42       12.26      6.34 o 
   7   8   2        2.92       10.18      5.69 o 
   8   8   2        0.53        3.30      5.14 o 
   9   8   2        0.08        0.74      4.63 o 
   0   9   2      597.50      651.28     13.28 o 
   1   9   2        7.94       10.07      3.19 o 
   2   9   2       32.10       21.92      5.28 o 
   3   9   2       14.14       16.88      5.44 o 
   4   9   2      110.83      102.59      7.16 o 
   5   9   2        2.49        2.60      0.80 o 
   6   9   2       39.92       46.58      9.70 o 
   7   9   2        3.27       16.56      6.09 o 
   8   9   2        1.22        1.11      5.61 o 
   0  10   2      846.27      969.40     19.94 o 
   1  10   2       99.04       87.82      6.96 o 
   2  10   2      966.62     1025.73     12.36 o 
   3  10   2       19.43       22.12      6.41 o 
   4  10   2      126.21      101.30      8.36 o 
   5  10   2       13.87       19.62      6.94 o 
   6  10   2       14.71        3.59      6.69 o 
   7  10   2       13.25       19.06      9.60 o 
   8  10   2        1.65        0.72      5.44 o 
   0  11   2      271.50      298.95     11.89 o 
   1  11   2       77.73       82.58      9.77 o 
   2  11   2      291.80      329.84     23.85 o 
   3  11   2       58.75       61.68      7.18 o 
   4  11   2       88.72       72.57      7.77 o 
   5  11   2       19.59       30.94     18.71 o 
   6  11   2        6.60        6.78      6.78 o 
   7  11   2        5.44        9.02      8.62 o 
   0  12   2      273.66      321.73     11.47 o 
   1  12   2       12.01       20.52      7.33 o 
   2  12   2      137.59      117.73      8.00 o 
   3  12   2        8.45        7.72      6.66 o 
   4  12   2       66.81       78.72      7.60 o 
   5  12   2        2.06        6.93     18.89 o 
   6  12   2        6.02        4.87      6.92 o 
   0  13   2       35.60       55.49     14.94 o 
   1  13   2       15.53        2.89      8.89 o 
   2  13   2       20.96       23.51      6.82 o 
   3  13   2        6.11        3.20      6.72 o 
   4  13   2        7.31        3.61      7.96 o 
   5  13   2       10.31        0.58      7.09 o 
   0  14   2       18.32       20.46      8.07 o 
   1  14   2        4.39       14.12      6.81 o 
   2  14   2       19.36        1.85      7.12 o 
   3  14   2       13.03        2.19      7.08 o 
   4  14   2       12.05       16.80      6.62 o 
   0  15   2        6.86        2.63      7.91 o 
   1  15   2       16.45       13.19      7.60 o 
   2  15   2        4.93        0.43     20.66 o 
   1   0   3     1230.84     1098.25     36.45 o 
   2   0   3     1093.36     1074.27      6.33 o 
   3   0   3      423.49      391.81      7.02 o 
   4   0   3      113.93      107.07      7.07 o 
   5   0   3      111.14      126.95      6.18 o 
   6   0   3       71.42       57.07      9.16 o 
   7   0   3        2.82        5.44      6.79 o 
   8   0   3        3.26        0.47      7.30 o 
   9   0   3        1.36        7.58      7.58 o 
  10   0   3        0.19        2.68     18.52 o 
   0   1   3       10.72       13.46      1.39 o 
   1   1   3     2793.29     2990.41    112.78 o 
   2   1   3     4217.39     4113.83    595.59 o 
   3   1   3      316.00      334.30      6.94 o 
   4   1   3      301.96      287.55      5.59 o 
   5   1   3       55.36       64.21      4.82 o 
   6   1   3        3.36        3.16      0.98 o 
   7   1   3       11.99       15.56      5.61 o 
   8   1   3        1.63       11.50      8.60 o 
   9   1   3        0.82        6.37      6.02 o 
  10   1   3        0.05        0.48      6.86 o 
   0   2   3      786.92      719.06    257.90 o 
   1   2   3     1041.18     1013.09    117.58 o 
   2   2   3     2500.67     1956.02    316.82 o 
   3   2   3      848.51      721.74     33.20 o 
   4   2   3      376.58      358.89     23.66 o 
   5   2   3       28.23       37.15      4.37 o 
   6   2   3       62.87       68.13      4.97 o 
   7   2   3        6.96       19.68      9.88 o 
   8   2   3       11.67       20.88      5.59 o 
   9   2   3        1.98        4.68      5.46 o 
  10   2   3        0.02        4.28      5.90 o 
   0   3   3     4284.96     3271.76    935.61 o 
   1   3   3       18.12       17.26      2.13 o 
   2   3   3      759.07      814.19    107.47 o 
   3   3   3      411.61      393.54     18.42 o 
   4   3   3       43.92       39.79      8.89 o 
   5   3   3       21.84       25.26      4.22 o 
   6   3   3       38.66       50.44      4.84 o 
   7   3   3       49.76       66.35     14.56 o 
   8   3   3        8.96       11.40      5.07 o 
   9   3   3        2.81        0.00      5.11 o 
  10   3   3        0.02        1.62      5.95 o 
   0   4   3     1567.89     1362.86    555.01 o 
   1   4   3      215.33      255.39     26.31 o 
   2   4   3        8.88        8.59      2.53 o 
   3   4   3       88.60       75.29      6.15 o 
   4   4   3       86.82       75.32      6.00 o 
   5   4   3        5.54        5.08      4.08 o 
   6   4   3       59.41       58.09     11.40 o 
   7   4   3       50.77       50.44      5.31 o 
   8   4   3        9.18        8.15      2.39 o 
   9   4   3        0.74        3.09      4.58 o 
  10   4   3        0.10        3.23      5.82 o 
   0   5   3     4506.23     4534.11   1489.53 o 
   1   5   3      235.27      201.62     31.16 o 
   2   5   3      534.36      589.42     26.20 o 
   3   5   3      399.97      394.08     18.59 o 
   4   5   3       55.13       55.29      4.87 o 
   5   5   3        6.14        5.92      1.68 o 
   6   5   3        8.75       10.32      4.72 o 
   7   5   3        1.44        9.21      4.80 o 
   8   5   3        0.27        1.20      4.56 o 
   9   5   3        0.13        5.73      5.50 o 
  10   5   3        0.25        0.75      4.67 o 
   0   6   3      453.12      365.95    112.40 o 
   1   6   3     2500.21     2705.46    133.15 o 
   2   6   3      396.96      438.63     17.51 o 
   3   6   3       12.30       16.92      4.72 o 
   4   6   3       12.13       10.43      6.23 o 
   5   6   3       67.00       68.75      6.01 o 
   6   6   3       19.58       24.56      8.04 o 
   7   6   3        4.69        1.45      5.15 o 
   8   6   3        3.32        3.80      4.98 o 
   9   6   3        0.94        5.16      7.41 o 
   0   7   3      223.73      185.34     40.11 o 
   1   7   3        5.37        2.07      3.93 o 
   2   7   3      135.11      149.93      8.84 o 
   3   7   3      161.11      173.70     23.72 o 
   4   7   3        1.01        0.90      0.28 o 
   5   7   3        7.96       11.51      3.20 o 
   6   7   3        9.13       26.34     11.45 o 
   7   7   3       15.94       25.00      8.21 o 
   8   7   3        1.85        3.20     10.16 o 
   9   7   3        0.31        2.56      5.06 o 
   0   8   3        9.28       33.39     20.47 o 
   1   8   3       92.16       91.41      5.26 o 
   2   8   3       10.63       17.14      5.96 o 
   3   8   3       29.07       16.77      8.58 o 
   4   8   3       55.08       64.65      8.12 o 
   5   8   3        9.55       14.19     16.91 o 
   6   8   3       14.23        4.48      8.26 o 
   7   8   3        0.87        4.40      5.79 o 
   8   8   3        6.15        8.01      5.57 o 
   9   8   3        0.37        1.11      5.56 o 
   0   9   3      414.94      447.30     10.46 o 
   1   9   3      107.46      108.09     10.36 o 
   2   9   3       43.88       57.90      8.34 o 
   3   9   3       90.62       73.53      6.16 o 
   4   9   3        2.83        2.72      6.08 o 
   5   9   3        6.37       18.80      7.08 o 
   6   9   3        8.59       11.74     10.53 o 
   7   9   3        0.55       10.77      6.06 o 
   8   9   3        4.83        3.04      5.77 o 
   0  10   3        3.67        5.52      6.93 o 
   1  10   3      128.84      143.15      7.29 o 
   2  10   3       37.03       53.35      6.46 o 
   3  10   3       14.96       11.65      9.56 o 
   4  10   3       39.22       38.98      9.06 o 
   5  10   3        2.40       15.81      6.83 o 
   6  10   3       18.59       25.90     12.58 o 
   7  10   3        2.07        4.23      6.57 o 
   8  10   3        5.25        7.39      5.67 o 
   0  11   3      125.33      123.35      8.74 o 
   1  11   3      216.82      249.65      9.51 o 
   2  11   3      338.20      348.24      9.77 o 
   3  11   3       65.20       63.76      9.87 o 
   4  11   3       54.37       52.12     28.00 o 
   5  11   3        7.67        7.79      6.95 o 
   6  11   3        2.93        8.22      6.88 o 
   7  11   3        6.31        1.06     15.99 o 
   0  12   3      273.18      276.69     11.04 o 
   1  12   3      108.88      105.66     15.38 o 
   2  12   3      217.05      186.91     10.94 o 
   3  12   3       13.96        6.90      7.31 o 
   4  12   3       52.91       59.54      8.97 o 
   5  12   3        4.35        4.12      6.79 o 
   6  12   3        5.38        0.80     11.32 o 
   0  13   3       52.32       62.33     15.19 o 
   1  13   3       46.40       44.06     10.54 o 
   2  13   3       14.60        4.30      9.43 o 
   3  13   3       27.52       19.99      6.89 o 
   4  13   3        2.92        9.62      6.92 o 
   5  13   3       15.19       14.20      7.06 o 
   0  14   3        3.19        6.17     11.66 o 
   1  14   3        2.46        3.45      7.00 o 
   2  14   3       12.43       15.85      6.86 o 
   3  14   3       14.79        8.55      6.94 o 
   4  14   3        2.92        9.15      9.15 o 
   0  15   3       39.58       36.05      8.39 o 
   1  15   3       23.85       48.78     14.40 o 
   2  15   3       12.54        6.91      8.80 o 
   0   0   4     9211.26     9068.16     61.41 o 
   1   0   4    23383.27    24630.15    347.83 o 
   2   0   4      362.37      408.66     16.66 o 
   3   0   4     1895.07     2178.14     40.95 o 
   4   0   4       77.91       89.71      5.37 o 
   5   0   4       48.78       43.38      5.06 o 
   6   0   4       42.84       26.66      8.14 o 
   7   0   4       84.39       98.65      7.98 o 
   8   0   4       14.43       11.30      6.93 o 
   9   0   4        2.58        2.08      7.29 o 
  10   0   4        0.53        1.51     10.93 o 
   0   1   4      706.53      741.97     25.40 o 
   1   1   4     1815.75     1819.64    164.27 o 
   2   1   4     1354.51     1047.37    133.06 o 
   3   1   4     2275.08     2303.89     61.13 o 
   4   1   4      592.21      614.65      7.38 o 
   5   1   4      132.96      120.17      5.33 o 
   6   1   4       43.85       39.43      4.96 o 
   7   1   4        2.40        7.39      5.47 o 
   8   1   4        3.87        5.17      5.79 o 
   9   1   4        0.22        1.34      5.80 o 
  10   1   4        0.04        4.38      6.47 o 
   0   2   4      797.78      751.18    185.81 o 
   1   2   4      584.73      737.75     77.93 o 
   2   2   4      105.45       94.22      6.97 o 
   3   2   4     1887.15     1884.88    112.04 o 
   4   2   4      120.66      100.38      8.44 o 
   5   2   4      492.93      492.07     10.83 o 
   6   2   4       32.25       35.08      4.72 o 
   7   2   4        0.86        1.50      4.82 o 
   8   2   4        9.36       18.49      5.31 o 
   9   2   4        1.30        2.70      5.35 o 
  10   2   4        0.49        2.30      5.76 o 
   0   3   4      233.00      233.82     67.87 o 
   1   3   4     2154.96     1679.46    219.36 o 
   2   3   4      522.15      569.43    105.14 o 
   3   3   4       45.01       55.16      6.93 o 
   4   3   4      125.17      101.19     20.76 o 
   5   3   4       11.64       17.82      3.87 o 
   6   3   4        0.61        1.99      4.34 o 
   7   3   4       20.94       23.47      4.88 o 
   8   3   4        1.88        2.60      4.90 o 
   9   3   4        0.56        3.64      4.81 o 
  10   3   4        0.08        3.53      5.36 o 
   0   4   4       39.08      235.14    104.93 o 
   1   4   4       22.20       20.98      4.54 o 
   2   4   4       18.16       16.55      2.93 o 
   3   4   4      353.84      264.57     33.81 o 
   4   4   4       15.64       12.98      4.23 o 
   5   4   4       30.53       41.30      4.46 o 
   6   4   4       24.08       32.12      6.86 o 
   7   4   4       10.02       13.04     10.31 o 
   8   4   4       16.21       14.53      7.45 o 
   9   4   4        0.60        7.48      5.11 o 
  10   4   4        0.15        7.64      4.92 o 
   0   5   4     3215.80     3371.59   1409.31 o 
   1   5   4      404.93      344.38     36.65 o 
   2   5   4      333.39      366.74     46.74 o 
   3   5   4      274.18      322.16     59.64 o 
   4   5   4      250.47      245.49     17.67 o 
   5   5   4       28.83       33.15      5.07 o 
   6   5   4        6.14        7.83      4.65 o 
   7   5   4       10.42        7.07      5.91 o 
   8   5   4        2.49        2.97      4.75 o 
   9   5   4        0.17        0.28      4.54 o 
   0   6   4      158.39      176.12     27.68 o 
   1   6   4       70.56       64.67      4.26 o 
   2   6   4      576.97      581.82     65.19 o 
   3   6   4       85.75       76.01      9.80 o 
   4   6   4      237.72      214.60      7.41 o 
   5   6   4       18.41       12.16      5.31 o 
   6   6   4        1.60       10.83      5.01 o 
   7   6   4        8.00       14.80      5.24 o 
   8   6   4        0.42        2.63      4.91 o 
   9   6   4        0.57        3.84      4.69 o 
   0   7   4       21.48       81.36     45.64 o 
   1   7   4      623.27      546.52     20.38 o 
   2   7   4      179.63      168.73      6.31 o 
   3   7   4      151.10      151.01      7.32 o 
   4   7   4      125.09      110.66      6.14 o 
   5   7   4       69.00       77.61      7.80 o 
   6   7   4       43.60       58.26      6.42 o 
   7   7   4        8.33        7.56      5.35 o 
   8   7   4        0.93        6.18      4.98 o 
   9   7   4        1.30        4.96      4.96 o 
   0   8   4        4.07       17.20      9.06 o 
   1   8   4       30.90       33.60      4.76 o 
   2   8   4       16.24       17.19      4.42 o 
   3   8   4      102.64       96.81      5.83 o 
   4   8   4       11.70       37.29      9.69 o 
   5   8   4       37.07       37.52      6.92 o 
   6   8   4       28.26       51.55     14.16 o 
   7   8   4        0.72       11.02      7.34 o 
   8   8   4        2.20        1.18      5.41 o 
   0   9   4      115.17      141.31      8.97 o 
   1   9   4      136.26      149.95     14.45 o 
   2   9   4      392.20      341.53     15.47 o 
   3   9   4      140.42      142.30      9.89 o 
   4   9   4      135.99      127.61      7.06 o 
   5   9   4        4.56        0.17      6.40 o 
   6   9   4       36.95       43.25      6.89 o 
   7   9   4        3.93        3.84      9.23 o 
   8   9   4        1.38       10.05      5.69 o 
   0  10   4       87.03       66.84      7.09 o 
   1  10   4       21.10       33.06      5.94 o 
   2  10   4       86.42      105.41     12.62 o 
   3  10   4       89.60       81.26      6.61 o 
   4  10   4        4.57       11.30      6.25 o 
   5  10   4       22.24       27.91      6.70 o 
   6  10   4        7.41        4.90     13.68 o 
   7  10   4        1.81        2.07      6.78 o 
   0  11   4      199.00      222.68     14.36 o 
   1  11   4       23.14       28.40      8.51 o 
   2  11   4      203.55      185.93     16.81 o 
   3  11   4       53.72       61.98     13.95 o 
   4  11   4       97.22       81.40     14.06 o 
   5  11   4       17.03       18.83      9.68 o 
   6  11   4       11.49        9.21      6.60 o 
   7  11   4        0.27        0.21      6.69 o 
   0  12   4       25.73       16.21      7.91 o 
   1  12   4        9.67       26.85     10.51 o 
   2  12   4       26.76       25.01      8.65 o 
   3  12   4        6.39       15.43     11.02 o 
   4  12   4        0.26        0.49      6.60 o 
   5  12   4        3.16       11.36      6.69 o 
   6  12   4        7.75        1.99      6.89 o 
   0  13   4       13.01        4.24      9.26 o 
   1  13   4        3.13        5.65      6.76 o 
   2  13   4       12.48        6.84      6.61 o 
   3  13   4        1.16        4.90      6.70 o 
   4  13   4       21.29       18.69      7.30 o 
   5  13   4        1.26        8.01      8.01 o 
   0  14   4        6.70        5.34      7.48 o 
   1  14   4       16.61       11.45      7.05 o 
   2  14   4       21.34       26.30      7.03 o 
   3  14   4        4.65        6.27      6.88 o 
   4  14   4        7.74        5.82      7.18 o 
   0  15   4        4.18        9.27      8.14 o 
   1  15   4        4.09        1.74      7.58 o 
   2  15   4        2.74        4.42      7.39 o 
   1   0   5      194.76      159.04     13.06 o 
   2   0   5      173.70      155.16      3.25 o 
   3   0   5      832.86      738.11      8.68 o 
   4   0   5      469.70      421.90     18.47 o 
   5   0   5      139.66      152.44      6.07 o 
   6   0   5        0.67        7.77     11.84 o 
   7   0   5        0.13       14.22      9.23 o 
   8   0   5        2.05       10.38      6.18 o 
   9   0   5        0.10        1.63      7.82 o 
  10   0   5        0.00        8.57      7.58 o 
   0   1   5    13707.85    13514.00    108.64 o 
   1   1   5     3704.51     4191.29    470.61 o 
   2   1   5       58.43       65.75     11.20 o 
   3   1   5       95.49       99.38      4.35 o 
   4   1   5       82.79       79.35      4.42 o 
   5   1   5        9.45        8.38      4.47 o 
   6   1   5        9.54       14.91      4.27 o 
   7   1   5        8.70       16.42      4.86 o 
   8   1   5       11.35        1.51      5.58 o 
   9   1   5        0.11        5.79      5.79 o 
  10   1   5        0.11        0.95      6.10 o 
   0   2   5     3526.17     4025.89    662.54 o 
   1   2   5       40.43       40.04      3.18 o 
   2   2   5     1850.09     1935.25    292.00 o 
   3   2   5      282.13      273.03     12.78 o 
   4   2   5      219.73      199.28     14.71 o 
   5   2   5      118.44      130.72     11.60 o 
   6   2   5        7.93       11.43      4.05 o 
   7   2   5        5.10        7.97      9.86 o 
   8   2   5        2.94        1.95     14.00 o 
   9   2   5        0.52        1.81      5.04 o 
  10   2   5        0.08        1.17      7.44 o 
   0   3   5     2103.15     1865.79    521.52 o 
   1   3   5      636.30      630.11     97.65 o 
   2   3   5       53.70       53.61      6.82 o 
   3   3   5      377.42      391.88     29.44 o 
   4   3   5      178.78      192.88     17.23 o 
   5   3   5       44.42       42.31      4.37 o 
   6   3   5       18.11       17.57      4.35 o 
   7   3   5        4.42        6.24      4.71 o 
   8   3   5        3.80       10.10      4.82 o 
   9   3   5        0.67        4.89      4.89 o 
  10   3   5        0.04        3.94      5.13 o 
   0   4   5     1300.75     1074.57    543.22 o 
   1   4   5      100.98       94.38     19.43 o 
   2   4   5      123.36       94.95     22.64 o 
   3   4   5       49.16       51.13      7.99 o 
   4   4   5      143.47      125.97     19.91 o 
   5   4   5       49.70       55.91     13.39 o 
   6   4   5       11.79       16.58      4.46 o 
   7   4   5        1.07        4.90      4.75 o 
   8   4   5        0.06        5.85      9.23 o 
   9   4   5        1.23        3.94      4.74 o 
  10   4   5        0.02        4.26      4.85 o 
   0   5   5     1752.49     1773.83    772.86 o 
   1   5   5     3876.42     4808.53    445.14 o 
   2   5   5     1770.98     2058.05    225.00 o 
   3   5   5     2416.41     2694.65    175.44 o 
   4   5   5      344.00      408.62     42.10 o 
   5   5   5      113.60      112.24      5.58 o 
   6   5   5       34.78       32.14      4.92 o 
   7   5   5        1.12       12.64      4.86 o 
   8   5   5        0.91        8.74      4.73 o 
   9   5   5        0.77        1.72      4.61 o 
   0   6   5     1160.23     1246.78    462.33 o 
   1   6   5       68.87       77.37     11.16 o 
   2   6   5      931.88     1088.68     66.32 o 
   3   6   5      190.11      157.84     24.22 o 
   4   6   5      216.80      211.32     20.16 o 
   5   6   5       40.82       45.51     11.19 o 
   6   6   5       21.61       19.72      5.39 o 
   7   6   5       24.48       25.95      5.52 o 
   8   6   5        2.31        5.19      5.19 o 
   9   6   5        0.94        1.09      5.94 o 
   0   7   5      173.90      155.01     58.44 o 
   1   7   5       89.36       86.58      4.94 o 
   2   7   5      299.54      308.22     23.76 o 
   3   7   5      142.42      126.29      5.90 o 
   4   7   5       87.38       94.67      7.56 o 
   5   7   5       19.39       50.82     14.74 o 
   6   7   5        4.34       13.42      7.71 o 
   7   7   5        0.78        6.70      6.70 o 
   8   7   5        1.85        7.99      5.26 o 
   9   7   5        0.28        5.48      5.06 o 
   0   8   5       66.01       72.28      5.59 o 
   1   8   5       39.14       41.39      5.29 o 
   2   8   5      254.64      219.00     17.13 o 
   3   8   5       14.19       13.61      5.00 o 
   4   8   5      117.33      110.27      6.69 o 
   5   8   5        7.06       11.01      9.94 o 
   6   8   5        8.51        8.39      8.39 o 
   7   8   5        1.84        1.23      8.58 o 
   8   8   5        1.05        9.24      5.39 o 
   0   9   5      177.68      181.34      8.29 o 
   1   9   5       57.24       63.74      5.70 o 
   2   9   5       35.56       43.60      5.37 o 
   3   9   5        6.87       11.45      5.31 o 
   4   9   5       54.50       50.61      6.46 o 
   5   9   5        2.53        1.58     12.88 o 
   6   9   5       11.47        5.17      6.61 o 
   7   9   5        0.27        4.14      6.03 o 
   8   9   5        1.60        0.22      5.83 o 
   0  10   5       60.17       64.47     13.26 o 
   1  10   5       18.93       25.03      5.96 o 
   2  10   5       22.33        9.57      5.99 o 
   3  10   5        4.43       12.94      7.23 o 
   4  10   5        6.16        7.60     12.60 o 
   5  10   5        0.87        1.02     13.43 o 
   6  10   5        6.69        2.17      6.84 o 
   7  10   5        3.63        6.56      6.56 o 
   0  11   5       28.79       33.56      7.59 o 
   1  11   5       23.58       25.40      6.80 o 
   2  11   5      116.43      129.59     16.34 o 
   3  11   5       22.12       27.22      6.48 o 
   4  11   5       40.37       33.16     14.68 o 
   5  11   5        1.12        0.23      6.57 o 
   6  11   5        6.45        9.25      6.74 o 
   7  11   5        0.52        0.90      6.57 o 
   0  12   5        0.48        0.19      7.88 o 
   1  12   5       24.10       21.55      6.95 o 
   2  12   5        8.44        2.72      6.75 o 
   3  12   5       19.42       17.22      6.74 o 
   4  12   5        2.13        0.38      7.98 o 
   5  12   5        2.26        0.02      8.01 o 
   6  12   5        3.05        5.85     16.79 o 
   0  13   5        0.75        7.38      7.05 o 
   1  13   5        2.25        9.58      8.38 o 
   2  13   5       17.39       11.47      7.00 o 
   3  13   5        4.51        1.90      6.82 o 
   4  13   5        2.74        0.95      8.74 o 
   5  13   5        1.49        4.88      7.13 o 
   0  14   5        2.92        1.94     25.67 o 
   1  14   5        2.79        2.37      6.95 o 
   2  14   5        0.24        0.16      9.03 o 
   3  14   5        1.49       12.71     13.64 o 
   4  14   5        1.00        4.20      7.00 o 
   0  15   5        0.14       10.96      7.51 o 
   1  15   5        8.96       27.11     15.98 o 
   0   0   6    14565.97    14934.80     92.57 o 
   1   0   6     1106.27     1174.88      7.08 o 
   2   0   6      307.96      311.11      4.40 o 
   3   0   6     1397.02     1506.98     45.71 o 
   4   0   6        7.86        9.29      2.87 o 
   5   0   6      190.66      168.05      5.83 o 
   6   0   6       24.11       21.91      6.57 o 
   7   0   6        7.88        8.65      2.47 o 
   8   0   6        3.29        6.19      5.88 o 
   9   0   6        0.12        3.19      9.78 o 
  10   0   6        0.01        0.68      7.17 o 
   0   1   6     3161.48     3431.91     11.33 o 
   1   1   6      679.22      619.05     44.71 o 
   2   1   6      199.74      178.26     20.56 o 
   3   1   6      265.30      244.90      9.10 o 
   4   1   6       20.25       23.14      5.80 o 
   5   1   6        6.09        5.35      3.69 o 
   6   1   6       22.67       22.98      4.19 o 
   7   1   6        2.86        6.71      6.10 o 
   8   1   6        3.19        0.12      6.17 o 
   9   1   6        0.01        4.25     11.66 o 
  10   1   6        0.05        6.18      6.18 o 
   0   2   6     1630.49     1602.31    124.37 o 
   1   2   6     1185.22     1286.30     90.20 o 
   2   2   6      237.07      327.88    105.78 o 
   3   2   6      756.48      695.26     42.62 o 
   4   2   6      167.57      163.81      8.39 o 
   5   2   6       31.53       27.73      3.98 o 
   6   2   6       14.38       21.76      4.04 o 
   7   2   6       15.32       26.42      4.69 o 
   8   2   6        7.74        6.52      8.15 o 
   9   2   6        0.12        5.16      5.16 o 
  10   2   6        0.15        4.46      5.41 o 
   0   3   6     3995.63     3727.43    772.51 o 
   1   3   6      511.87      418.04     64.03 o 
   2   3   6      563.10      560.62     66.70 o 
   3   3   6        6.71        0.90      3.33 o 
   4   3   6      341.04      297.57     37.57 o 
   5   3   6       30.88       30.63      4.17 o 
   6   3   6       24.88       23.86      4.40 o 
   7   3   6        0.28        1.10      4.54 o 
   8   3   6        3.72        1.73      7.64 o 
   9   3   6        1.27        2.84      4.71 o 
  10   3   6        0.04        4.92      5.90 o 
   0   4   6      431.49      366.35    183.75 o 
   1   4   6      206.44      195.60     31.99 o 
   2   4   6      331.10      314.49     41.02 o 
   3   4   6      213.89      180.60     30.60 o 
   4   4   6       69.56       74.83      5.60 o 
   5   4   6      111.56      108.65      5.35 o 
   6   4   6       29.03       27.93      4.74 o 
   7   4   6        2.52        0.67     11.16 o 
   8   4   6        0.41        2.74      4.74 o 
   9   4   6        0.39        3.74      4.44 o 
  10   4   6        0.24        0.81      4.55 o 
   0   5   6       45.51       90.02     48.54 o 
   1   5   6     2121.44     2333.32    261.86 o 
   2   5   6     1532.42     1791.09    185.96 o 
   3   5   6      571.59      573.19     61.28 o 
   4   5   6      292.02      260.15     14.10 o 
   5   5   6       23.91       19.43      4.83 o 
   6   5   6       32.50       34.21      6.21 o 
   7   5   6        8.59       20.89      8.31 o 
   8   5   6        0.13        4.90      4.90 o 
   9   5   6        0.41        3.33      4.84 o 
   0   6   6      175.84      260.95    127.66 o 
   1   6   6     1814.88     2091.49    148.32 o 
   2   6   6       88.77       86.56      7.77 o 
   3   6   6      754.78      874.16     56.97 o 
   4   6   6       36.56       30.86      5.06 o 
   5   6   6       81.41       65.79      5.85 o 
   6   6   6        9.29        9.47      5.64 o 
   7   6   6       14.49       11.83      8.64 o 
   8   6   6        0.55        4.40      5.69 o 
   9   6   6        1.02        5.03      5.03 o 
   0   7   6      173.80      188.20     11.63 o 
   1   7   6      228.53      271.55     25.96 o 
   2   7   6      152.82      150.70     21.36 o 
   3   7   6       17.85       17.01      4.46 o 
   4   7   6      105.44       75.42     13.74 o 
   5   7   6       39.45       37.85      5.82 o 
   6   7   6       14.18       10.86      5.66 o 
   7   7   6       10.07        5.17     13.93 o 
   8   7   6        0.52        3.83      5.43 o 
   9   7   6        0.06        0.88      5.81 o 
   0   8   6        0.02        6.41      5.23 o 
   1   8   6       53.79       40.93      4.98 o 
   2   8   6       76.94       89.15     13.83 o 
   3   8   6       39.28       31.66      5.10 o 
   4   8   6       57.15       57.46      7.27 o 
   5   8   6       26.95       37.15      6.35 o 
   6   8   6        1.54        6.08      6.08 o 
   7   8   6        4.53        0.70     11.95 o 
   8   8   6        1.30        6.99      6.99 o 
   0   9   6      139.43      159.94      7.39 o 
   1   9   6        8.59        1.10      5.18 o 
   2   9   6       90.83       77.00     11.36 o 
   3   9   6       29.64       30.61      5.48 o 
   4   9   6       74.54       93.70      9.64 o 
   5   9   6       12.01       12.87      3.84 o 
   6   9   6        1.95        6.37      6.37 o 
   7   9   6        2.68        6.47     11.52 o 
   8   9   6        0.40        5.57      5.57 o 
   0  10   6       33.07       39.53      6.55 o 
   1  10   6      353.27      347.91     12.81 o 
   2  10   6       29.32       15.41     15.18 o 
   3  10   6       86.69       83.25      7.17 o 
   4  10   6       15.27        2.57     10.01 o 
   5  10   6       36.21       19.37      6.93 o 
   6  10   6        3.34        1.15      6.53 o 
   7  10   6        2.55        6.44      6.44 o 
   0  11   6       64.08       69.59     24.05 o 
   1  11   6        1.58        6.43      6.43 o 
   2  11   6       42.17       50.19      6.80 o 
   3  11   6       37.62       25.56     12.35 o 
   4  11   6        6.08        3.05      7.10 o 
   5  11   6       10.55        3.39     17.78 o 
   6  11   6        0.89       10.30      9.49 o 
   7  11   6        1.13        0.59      6.38 o 
   0  12   6        0.29        2.19      6.88 o 
   1  12   6       19.87       22.55      6.95 o 
   2  12   6        1.85        4.19      6.39 o 
   3  12   6        7.49       14.65      6.73 o 
   4  12   6        3.59        3.72      1.01 o 
   5  12   6        0.43        2.05      6.67 o 
   6  12   6        5.56        0.63      7.03 o 
   0  13   6        0.29        6.62      7.11 o 
   1  13   6        2.61        4.38      6.79 o 
   2  13   6        5.04       14.11      6.77 o 
   3  13   6        0.52        5.00      6.50 o 
   4  13   6        8.51        8.47     14.06 o 
   5  13   6        0.17        5.40      6.99 o 
   0  14   6        0.12        2.44      7.15 o 
   1  14   6       14.62       13.16      6.94 o 
   2  14   6        3.37        7.24     14.64 o 
   3  14   6       14.12       22.28      7.89 o 
   0  15   6        0.49       11.36     10.70 o 
   1  15   6        7.13       11.47      7.25 o 
   1   0   7      123.43      110.91      2.82 o 
   2   0   7        9.33        9.17      2.50 o 
   3   0   7       19.72       13.88      3.44 o 
   4   0   7       28.95       23.67      3.71 o 
   5   0   7       14.02        8.32      4.01 o 
   6   0   7        0.05       10.58      4.46 o 
   7   0   7        0.60        4.53      5.27 o 
   8   0   7        1.49        1.62      7.93 o 
   9   0   7        0.73        3.27      6.23 o 
  10   0   7        0.50        0.16      6.81 o 
   0   1   7       94.31       33.38     22.41 o 
   1   1   7     1990.22     1941.44    104.61 o 
   2   1   7      110.24      105.83      4.42 o 
   3   1   7      185.71      183.82     21.52 o 
   4   1   7       45.28       49.95      3.93 o 
   5   1   7       46.17       44.76      4.35 o 
   6   1   7        2.84        2.23      4.89 o 
   7   1   7       18.70       18.33      4.65 o 
   8   1   7        0.10        7.60      7.60 o 
   9   1   7        0.96        8.52      5.33 o 
  10   1   7        0.21        5.96      5.96 o 
   0   2   7     1174.39     1197.25     59.75 o 
   1   2   7      126.26      133.07      3.13 o 
   2   2   7       89.59       84.91     11.35 o 
   3   2   7      262.74      265.58      5.34 o 
   4   2   7       84.32       78.15      4.58 o 
   5   2   7       67.57       73.61      4.57 o 
   6   2   7        0.42        6.44      9.28 o 
   7   2   7        4.42        7.05      8.78 o 
   8   2   7        3.64        6.89      6.19 o 
   9   2   7        0.03        4.38      4.98 o 
  10   2   7        0.63        6.16      5.36 o 
   0   3   7       34.58       38.76      9.92 o 
   1   3   7      230.98      248.08     13.12 o 
   2   3   7       70.96       59.93     22.59 o 
   3   3   7      318.43      338.54     41.69 o 
   4   3   7       84.19       74.94      4.66 o 
   5   3   7       52.39       65.63      4.77 o 
   6   3   7        4.09        7.85      4.23 o 
   7   3   7        0.56        3.18      7.34 o 
   8   3   7        1.04        4.86      5.55 o 
   9   3   7        0.51        4.17      4.78 o 
  10   3   7        0.03        3.16      7.26 o 
   0   4   7      395.61      320.88    149.91 o 
   1   4   7      100.97       98.86     17.03 o 
   2   4   7       65.67       95.53     11.11 o 
   3   4   7      212.76      260.18     41.42 o 
   4   4   7      135.78      156.05     16.22 o 
   5   4   7        9.43       10.58      4.66 o 
   6   4   7       43.60       49.36     10.80 o 
   7   4   7        6.34        3.34      5.29 o 
   8   4   7       10.16        6.00      8.52 o 
   9   4   7        0.05        7.90      4.81 o 
   0   5   7       29.39       39.30     12.73 o 
   1   5   7      149.23      135.83     10.85 o 
   2   5   7       35.26       31.47      4.16 o 
   3   5   7        1.32       24.71      9.65 o 
   4   5   7       70.99       75.86      7.90 o 
   5   5   7       44.63       48.07      5.58 o 
   6   5   7       13.57       19.59      5.12 o 
   7   5   7        4.16        5.78      4.98 o 
   8   5   7        5.31        1.34      7.02 o 
   9   5   7        0.11        1.33      4.99 o 
   0   6   7      108.38      165.72     79.26 o 
   1   6   7      239.63      287.16     19.30 o 
   2   6   7      214.61      252.38     26.52 o 
   3   6   7       13.26       15.87      4.35 o 
   4   6   7        5.72        3.89      7.78 o 
   5   6   7        2.55        2.40      0.72 o 
   6   6   7        7.95        0.09      5.53 o 
   7   6   7        8.39       14.20      5.95 o 
   8   6   7        0.99        4.15      5.14 o 
   9   6   7        0.29        2.45      5.20 o 
   0   7   7       72.81       87.31     32.56 o 
   1   7   7      112.56      101.65      8.10 o 
   2   7   7      263.16      286.04     10.17 o 
   3   7   7       47.66       42.07      4.87 o 
   4   7   7      111.64      104.79      6.11 o 
   5   7   7        1.51        1.98      0.61 o 
   6   7   7       15.37       14.34     12.79 o 
   7   7   7        1.78        3.15      5.68 o 
   8   7   7        0.59        5.57      5.57 o 
   9   7   7        0.11        1.59      5.38 o 
   0   8   7       88.92      100.13      6.81 o 
   1   8   7      212.75      239.65     21.36 o 
   2   8   7       50.61       60.22      6.76 o 
   3   8   7       74.31       65.81      5.51 o 
   4   8   7       26.13       33.91      5.64 o 
   5   8   7        0.41        3.81      9.52 o 
   6   8   7        9.08       12.56      5.92 o 
   7   8   7        3.60        0.08      5.93 o 
   8   8   7        2.00        1.45      5.83 o 
   0   9   7      142.98      180.86     19.76 o 
   1   9   7      102.53       97.13      6.14 o 
   2   9   7       64.78       66.00      7.31 o 
   3   9   7       39.72       37.11      8.06 o 
   4   9   7       17.57       20.52      5.31 o 
   5   9   7        6.55       11.16      6.00 o 
   6   9   7        4.39       17.39      5.91 o 
   7   9   7        0.90       11.90      6.78 o 
   8   9   7        1.20        0.68      5.77 o 
   0  10   7        6.06        2.58      6.48 o 
   1  10   7       86.78       86.74      6.70 o 
   2  10   7        0.26        5.56      5.56 o 
   3  10   7       41.27       39.57      6.43 o 
   4  10   7       23.76       21.24      6.26 o 
   5  10   7        7.14       14.63      6.28 o 
   6  10   7       10.85       19.20      6.13 o 
   7  10   7        1.16        1.97      6.12 o 
   0  11   7      106.02      101.18      7.98 o 
   1  11   7       23.12       14.65      9.05 o 
   2  11   7       57.62       58.64      6.78 o 
   3  11   7       10.59       18.86      5.81 o 
   4  11   7       23.84        6.52     13.20 o 
   5  11   7        4.47        2.84     10.07 o 
   6  11   7        2.66       16.11      6.25 o 
   0  12   7        0.07        3.78      7.07 o 
   1  12   7       70.27       74.72      8.92 o 
   2  12   7        0.56        4.43      6.27 o 
   3  12   7       16.85        1.97     10.31 o 
   4  12   7        0.10        0.18     14.14 o 
   5  12   7        4.94       13.25      7.06 o 
   6  12   7        1.36       12.11      6.87 o 
   0  13   7       31.53       16.36      7.67 o 
   1  13   7       11.91        5.87      6.77 o 
   2  13   7       46.89       63.50      7.37 o 
   3  13   7        7.22       18.04      6.73 o 
   4  13   7       13.64       24.89      6.94 o 
   5  13   7        5.77        1.25      7.10 o 
   0  14   7        0.83        2.05      7.19 o 
   1  14   7        5.30       10.80      6.92 o 
   2  14   7        5.67        4.91      7.19 o 
   3  14   7        2.98        3.98      7.07 o 
   0  15   7        2.04        3.90     10.08 o 
   0   0   8     3288.54     3765.07     47.90 o 
   1   0   8      710.12      736.72      6.11 o 
   2   0   8       73.64       77.90      3.75 o 
   3   0   8      633.24      649.35      7.26 o 
   4   0   8        3.91        4.58      1.21 o 
   5   0   8       22.10       18.91      4.25 o 
   6   0   8        9.77       10.25      4.45 o 
   7   0   8        2.99       14.38      4.71 o 
   8   0   8        4.87        5.51      1.53 o 
   9   0   8        0.01        7.64      5.83 o 
  10   0   8        0.25        6.80      6.80 o 
   0   1   8     1850.46     2068.64     59.50 o 
   1   1   8      202.65      172.36     10.96 o 
   2   1   8      268.84      248.74     27.13 o 
   3   1   8       35.58       33.73      3.53 o 
   4   1   8       18.16        4.50      8.30 o 
   5   1   8        0.40        7.11      3.80 o 
   6   1   8       11.18       10.61      4.20 o 
   7   1   8        0.69        6.59      8.54 o 
   8   1   8        1.61        8.21      5.04 o 
   9   1   8        1.03        5.17      5.17 o 
  10   1   8        0.03        1.51      5.85 o 
   0   2   8      800.93      734.66     12.65 o 
   1   2   8      591.98      660.40     39.82 o 
   2   2   8      600.97      629.88     64.21 o 
   3   2   8       14.82       13.35      3.44 o 
   4   2   8      198.12      191.11      5.73 o 
   5   2   8       35.43       57.22     11.18 o 
   6   2   8        5.67        6.49      4.81 o 
   7   2   8       10.14       20.49      4.87 o 
   8   2   8        0.39        1.20      5.23 o 
   9   2   8        0.57        6.82      9.50 o 
  10   2   8        0.30        0.62      7.34 o 
   0   3   8     1953.09     2181.06     99.56 o 
   1   3   8       89.52       91.55     10.36 o 
   2   3   8       34.87       23.09      4.76 o 
   3   3   8       54.31       48.34      3.93 o 
   4   3   8       11.32        9.63      5.02 o 
   5   3   8        9.76       16.60      8.19 o 
   6   3   8        8.37        3.31      5.39 o 
   7   3   8       21.29       20.70     10.59 o 
   8   3   8        0.50        3.41      4.78 o 
   9   3   8        1.16        3.68      6.28 o 
   0   4   8      483.36      452.30    163.51 o 
   1   4   8      324.96      399.77     51.65 o 
   2   4   8       29.11       24.94      3.44 o 
   3   4   8      111.45      109.31     19.15 o 
   4   4   8       29.64       22.74      6.30 o 
   5   4   8       27.81       23.49      4.79 o 
   6   4   8        2.97        8.12      8.44 o 
   7   4   8        6.28        8.63      8.45 o 
   8   4   8        1.53        3.84      8.74 o 
   9   4   8        0.70        3.09      4.75 o 
   0   5   8      541.60      495.02    193.69 o 
   1   5   8      205.84      230.19     24.00 o 
   2   5   8       42.24       33.14      6.82 o 
   3   5   8      107.20      105.14     14.43 o 
   4   5   8       11.15       14.32      5.36 o 
   5   5   8       55.41       58.58      6.84 o 
   6   5   8        5.49        3.17      8.11 o 
   7   5   8        0.41        2.27      5.15 o 
   8   5   8        2.28        1.40      5.12 o 
   9   5   8        0.28        6.02      5.04 o 
   0   6   8      496.30      448.68    235.11 o 
   1   6   8      238.45      177.43     26.78 o 
   2   6   8      220.61      200.19     20.66 o 
   3   6   8       22.79       39.45     14.32 o 
   4   6   8        5.99        3.34      4.69 o 
   5   6   8        0.91        0.94      0.27 o 
   6   6   8        0.82        1.33      5.16 o 
   7   6   8        0.68        5.97      5.32 o 
   8   6   8        0.02       10.65      6.24 o 
   9   6   8        0.01        5.93      5.07 o 
   0   7   8      296.77      204.64     95.24 o 
   1   7   8      104.43      107.73      9.85 o 
   2   7   8      481.12      524.59     55.14 o 
   3   7   8       48.58       42.70      6.53 o 
   4   7   8      106.04       88.66      5.90 o 
   5   7   8       32.40       24.19      5.94 o 
   6   7   8       15.76       11.44      6.61 o 
   7   7   8        2.26        4.95      6.62 o 
   8   7   8        3.58        2.79      5.60 o 
   0   8   8      353.35      379.85     26.83 o 
   1   8   8      112.03      102.67      5.79 o 
   2   8   8       47.31       39.47      4.95 o 
   3   8   8        2.13        1.67      4.76 o 
   4   8   8        2.50        3.16      5.80 o 
   5   8   8        0.04        0.15      5.69 o 
   6   8   8        2.99        3.53      5.86 o 
   7   8   8        1.32        1.21      8.07 o 
   8   8   8        0.72        0.61      5.96 o 
   0   9   8       29.63       23.36      5.82 o 
   1   9   8       13.40        4.65      5.16 o 
   2   9   8       36.02       34.02      6.09 o 
   3   9   8       19.07       11.01      5.40 o 
   4   9   8        0.82        1.52      5.45 o 
   5   9   8        1.36        7.20      5.79 o 
   6   9   8        3.54        0.00      6.07 o 
   7   9   8        0.26        4.70      6.02 o 
   8   9   8        0.45        1.59      6.14 o 
   0  10   8       12.07        1.65      6.49 o 
   1  10   8       11.43       10.48      3.03 o 
   2  10   8       66.11       64.79     16.27 o 
   3  10   8        3.99        7.67      5.71 o 
   4  10   8       20.27       11.91      6.04 o 
   5  10   8        3.47        0.80      5.96 o 
   6  10   8        0.93        7.17      6.02 o 
   7  10   8        1.60        0.22      6.08 o 
   0  11   8       11.96       14.71      4.28 o 
   1  11   8       16.66       12.21      6.61 o 
   2  11   8       11.45       17.77      5.90 o 
   3  11   8        1.22        3.81      6.10 o 
   4  11   8        7.67        1.44     13.43 o 
   5  11   8        0.06        4.00      6.13 o 
   6  11   8        7.31        4.98      6.42 o 
   0  12   8        5.13        4.64      7.09 o 
   1  12   8       58.50       58.10      7.39 o 
   2  12   8        2.76       10.88      6.59 o 
   3  12   8        9.72       14.83      6.39 o 
   4  12   8        2.38        5.76      6.65 o 
   5  12   8        7.06       12.63      6.60 o 
   0  13   8       21.31       24.99     11.96 o 
   1  13   8       17.98        4.06      6.97 o 
   2  13   8       33.39       24.70      7.08 o 
   3  13   8        8.84        7.51      8.15 o 
   4  13   8       20.63        5.43      7.12 o 
   0  14   8        7.34        0.33      7.68 o 
   1  14   8        1.47        3.10      7.22 o 
   2  14   8        1.89        7.38      7.18 o 
   3  14   8        1.63        2.25      7.14 o 
   1   0   9      222.88      187.05     11.60 o 
   2   0   9       19.46       29.14      7.98 o 
   3   0   9       36.57       45.62      4.41 o 
   4   0   9       15.49       31.70      7.09 o 
   5   0   9      210.39      190.93      5.22 o 
   6   0   9        0.19        2.41      6.28 o 
   7   0   9       29.27       25.74     12.33 o 
   8   0   9        0.29        7.96     13.71 o 
   9   0   9        4.90        8.93      5.77 o 
  10   0   9        0.05        3.80     12.65 o 
   0   1   9     5218.53     4773.86     52.86 o 
   1   1   9     1811.30     1943.01     48.75 o 
   2   1   9      843.07      934.80     45.31 o 
   3   1   9      263.25      285.21      7.36 o 
   4   1   9       46.01       47.92     11.62 o 
   5   1   9       12.76        0.99      7.58 o 
   6   1   9        7.46       18.91      4.38 o 
   7   1   9       18.82       21.62      9.59 o 
   8   1   9        1.04        0.69      5.06 o 
   9   1   9        1.08        3.10      5.23 o 
  10   1   9        0.08        7.25      5.50 o 
   0   2   9      111.18      111.63      4.09 o 
   1   2   9      187.63      175.88     14.07 o 
   2   2   9     1098.22     1223.20    117.10 o 
   3   2   9       46.18       48.78      4.06 o 
   4   2   9      134.75      115.81      5.25 o 
   5   2   9        1.30        6.37      4.38 o 
   6   2   9        3.64       10.39      4.51 o 
   7   2   9        4.99        7.05      4.78 o 
   8   2   9        0.76        0.71      7.88 o 
   9   2   9        1.16        5.15      5.15 o 
   0   3   9      105.73      112.94      4.65 o 
   1   3   9      539.22      586.98     36.94 o 
   2   3   9      244.89      234.29     14.93 o 
   3   3   9      296.90      361.99     43.19 o 
   4   3   9       55.64       61.98      4.69 o 
   5   3   9       96.76      115.56      9.97 o 
   6   3   9        2.52        2.13      4.62 o 
   7   3   9        2.84       10.98      4.96 o 
   8   3   9        0.47        7.07      5.00 o 
   9   3   9        0.77        7.52      7.52 o 
   0   4   9     1772.27     1798.37    446.81 o 
   1   4   9      460.64      474.03     39.04 o 
   2   4   9      287.32      294.21     41.04 o 
   3   4   9       68.61       81.35     21.87 o 
   4   4   9       98.95      106.10      7.89 o 
   5   4   9       14.98       17.46      4.67 o 
   6   4   9       21.20       19.86      5.21 o 
   7   4   9       12.47       15.29      5.69 o 
   8   4   9        4.25        7.60      7.05 o 
   9   4   9        0.59        4.93      5.14 o 
   0   5   9      243.19      268.76     84.38 o 
   1   5   9       20.23       26.63      3.84 o 
   2   5   9      162.24      145.86     21.74 o 
   3   5   9        7.59       13.88      7.79 o 
   4   5   9       16.77       12.55      4.39 o 
   5   5   9        1.21        4.93      5.42 o 
   6   5   9        0.38        7.88      5.25 o 
   7   5   9        1.24        7.79      5.40 o 
   8   5   9        1.99        3.59      5.47 o 
   9   5   9        0.07        1.87      7.69 o 
   0   6   9      303.64      338.98    181.65 o 
   1   6   9       16.27       15.17      4.96 o 
   2   6   9       26.89       25.93      4.13 o 
   3   6   9       63.13       59.33      4.79 o 
   4   6   9        6.08        8.55      5.57 o 
   5   6   9       21.00       23.67      5.62 o 
   6   6   9        3.60        4.74      6.15 o 
   7   6   9        1.99        5.40      5.67 o 
   8   6   9        0.12        1.12      5.62 o 
   9   6   9        0.30        3.06      5.21 o 
   0   7   9        0.10        9.88      9.74 o 
   1   7   9       45.50       50.35      6.72 o 
   2   7   9        1.87        1.37      4.34 o 
   3   7   9       36.62       28.11      4.83 o 
   4   7   9        3.55       10.38      4.81 o 
   5   7   9       22.16       26.10      5.79 o 
   6   7   9        2.97        2.03      5.70 o 
   7   7   9        0.95        9.72      8.77 o 
   8   7   9        0.55        7.54      5.72 o 
   0   8   9      133.03      125.28      6.69 o 
   1   8   9       88.71       93.11      5.49 o 
   2   8   9      212.06      240.34     31.12 o 
   3   8   9       28.35       38.18      9.87 o 
   4   8   9       23.85       20.65      5.39 o 
   5   8   9       23.83       23.04      5.85 o 
   6   8   9        3.32        4.53      6.02 o 
   7   8   9        5.23        7.74      6.23 o 
   8   8   9        0.04        1.94      9.40 o 
   0   9   9        1.46        6.31      6.67 o 
   1   9   9       64.33       55.85     15.16 o 
   2   9   9        2.46        4.67      5.21 o 
   3   9   9       28.72       23.90      5.85 o 
   4   9   9        9.27        9.80      8.45 o 
   5   9   9        8.07        1.81      5.71 o 
   6   9   9        5.37        3.47      6.00 o 
   7   9   9        6.65       14.26      6.07 o 
   0  10   9        1.75        4.54      6.33 o 
   1  10   9       25.75       28.18      6.26 o 
   2  10   9       19.90       16.12      7.74 o 
   3  10   9        7.21        9.67      5.66 o 
   4  10   9        3.04       13.22      5.63 o 
   5  10   9        2.45        9.62      7.73 o 
   6  10   9        0.98       14.39      9.18 o 
   7  10   9        0.31        5.91      6.12 o 
   0  11   9       47.44       34.45      7.03 o 
   1  11   9       22.82       33.74      6.62 o 
   2  11   9       33.11       29.77      6.54 o 
   3  11   9       21.03        9.03      6.08 o 
   4  11   9        7.92        1.33      6.59 o 
   5  11   9        2.47        3.08      6.09 o 
   6  11   9        7.02        5.36      9.21 o 
   0  12   9      107.47      135.28     19.87 o 
   1  12   9       84.75       66.23      9.81 o 
   2  12   9       71.90       58.99      7.24 o 
   3  12   9       53.17       47.98     13.37 o 
   4  12   9       21.58       13.93      6.75 o 
   5  12   9        6.57       10.33      7.29 o 
   0  13   9        0.62       15.09      7.05 o 
   1  13   9       11.09       16.76      9.07 o 
   2  13   9        4.67       13.11      8.96 o 
   3  13   9        6.27        0.48      6.86 o 
   4  13   9        0.83        0.24     12.79 o 
   0  14   9        2.18        3.13     12.66 o 
   1  14   9       34.68       35.21      7.38 o 
   2  14   9        2.93        5.69      7.12 o 
   0   0  10     4154.47     4092.20     33.84 o 
   1   0  10     1744.48     1866.03     33.56 o 
   2   0  10        1.26       13.83      7.41 o 
   3   0  10     1531.65     1778.95     12.28 o 
   4   0  10        4.33        6.38      4.25 o 
   5   0  10      181.35      162.56      6.31 o 
   6   0  10        3.30        7.21      5.51 o 
   7   0  10        3.70        1.80      5.08 o 
   8   0  10        0.19        2.21      5.40 o 
   9   0  10        0.79        7.29      5.56 o 
   0   1  10      350.31      380.07     63.76 o 
   1   1  10     4994.24     5517.24    352.98 o 
   2   1  10      604.91      618.59     17.55 o 
   3   1  10      505.40      573.92     43.31 o 
   4   1  10      277.98      260.46      6.16 o 
   5   1  10       58.14       38.26      8.24 o 
   6   1  10       29.41       37.68      4.80 o 
   7   1  10       19.99       20.56      6.05 o 
   8   1  10        5.97       12.50      8.39 o 
   9   1  10        0.79        0.08      8.67 o 
   0   2  10       22.25       59.99     29.64 o 
   1   2  10      213.57      189.41      9.90 o 
   2   2  10       51.72       42.15      4.48 o 
   3   2  10       63.04       75.54      6.33 o 
   4   2  10       69.93       59.88      7.84 o 
   5   2  10       11.02        6.93      4.55 o 
   6   2  10       27.04       31.56      4.99 o 
   7   2  10       14.13       12.71      4.79 o 
   8   2  10        5.77        2.32      5.18 o 
   9   2  10        1.57        5.61      6.72 o 
   0   3  10       44.83       39.94      4.00 o 
   1   3  10      202.40      194.19      4.74 o 
   2   3  10       18.10       19.73      3.71 o 
   3   3  10       14.98        5.89      5.72 o 
   4   3  10        8.75        5.60      4.45 o 
   5   3  10       26.45       36.58      5.13 o 
   6   3  10       13.38        9.47      4.89 o 
   7   3  10        4.08        5.22      5.22 o 
   8   3  10        0.93        2.16      5.13 o 
   9   3  10        0.50        5.23      5.23 o 
   0   4  10      677.96      767.98     90.05 o 
   1   4  10       37.73       33.12      3.61 o 
   2   4  10      127.01      124.75     19.30 o 
   3   4  10       52.21       52.07      6.86 o 
   4   4  10       27.48       31.04      5.55 o 
   5   4  10       16.08       10.81      5.02 o 
   6   4  10        0.39        1.09      5.00 o 
   7   4  10        9.59       13.77      5.44 o 
   8   4  10        0.04        3.39      5.32 o 
   9   4  10        1.12        5.34      5.34 o 
   0   5  10        7.13        9.64      2.79 o 
   1   5  10        6.96        5.15      7.11 o 
   2   5  10       16.86       13.77      3.80 o 
   3   5  10       41.85       31.34      4.84 o 
   4   5  10        0.75        6.38      4.72 o 
   5   5  10       36.09       34.89      5.31 o 
   6   5  10        0.73        0.63      5.82 o 
   7   5  10        1.88        5.17      5.64 o 
   8   5  10        1.04        1.52      5.31 o 
   9   5  10        0.25        0.12      5.31 o 
   0   6  10       81.70       54.45     22.80 o 
   1   6  10       48.79       48.01      4.43 o 
   2   6  10       98.06       92.11     16.55 o 
   3   6  10        9.34       10.45      4.21 o 
   4   6  10       65.49       61.22      6.05 o 
   5   6  10        9.68       14.67      5.59 o 
   6   6  10       19.98       27.83      6.08 o 
   7   6  10        4.63       16.25      5.67 o 
   8   6  10        0.78        2.66      5.56 o 
   9   6  10        0.69        5.10      5.42 o 
   0   7  10       14.82       15.55      5.06 o 
   1   7  10       27.97       24.71      4.73 o 
   2   7  10       49.97       43.07      4.98 o 
   3   7  10        6.59        3.41      4.72 o 
   4   7  10       14.61        6.32      5.42 o 
   5   7  10        2.44       10.28     12.99 o 
   6   7  10       17.65        7.10      6.71 o 
   7   7  10        3.12        1.66      5.96 o 
   8   7  10        4.65        3.82      5.92 o 
   0   8  10       22.94       16.66      9.38 o 
   1   8  10       27.58       25.88      5.06 o 
   2   8  10       13.13       20.76      5.06 o 
   3   8  10        2.34       12.40      4.91 o 
   4   8  10        3.44       10.26      5.15 o 
   5   8  10        2.30        0.49      6.09 o 
   6   8  10        0.90        3.79      5.75 o 
   7   8  10        3.48        4.20      6.80 o 
   8   8  10        0.75        5.80      6.26 o 
   0   9  10        0.02        0.41      6.18 o 
   1   9  10       10.90       14.29      5.64 o 
   2   9  10       25.38       24.82      5.83 o 
   3   9  10       15.94       23.23      5.55 o 
   4   9  10        2.72        6.66      5.61 o 
   5   9  10       10.17        8.13      6.01 o 
   6   9  10        1.56        9.12      6.03 o 
   7   9  10        2.08       10.14      6.03 o 
   0  10  10      115.69       92.13     13.43 o 
   1  10  10        7.91        5.17      5.96 o 
   2  10  10       99.84      107.25     14.54 o 
   3  10  10        6.07        7.26      2.24 o 
   4  10  10       19.65       16.88      5.94 o 
   5  10  10        0.55        9.03      9.37 o 
   6  10  10        8.16        1.81      6.42 o 
   7  10  10        1.59        4.92     15.31 o 
   0  11  10      179.74      181.17      9.03 o 
   1  11  10      194.98      202.52      8.60 o 
   2  11  10       93.44       72.70     10.32 o 
   3  11  10       36.79       32.79      6.17 o 
   4  11  10       17.05       22.22      5.89 o 
   5  11  10        5.02        5.65      6.13 o 
   6  11  10        3.47        7.95      8.81 o 
   0  12  10       67.83       75.05      7.93 o 
   1  12  10       14.24        9.44     19.49 o 
   2  12  10        8.27       19.17      8.12 o 
   3  12  10        3.83        4.52      6.55 o 
   4  12  10        3.21       13.79     13.63 o 
   5  12  10        2.35        1.76      6.60 o 
   0  13  10        3.25        2.56      7.27 o 
   1  13  10        2.58        0.60      7.01 o 
   2  13  10        8.15        1.11      9.03 o 
   3  13  10        0.90        5.43      7.02 o 
   4  13  10        2.74       12.67      6.69 o 
   0  14  10       11.25        2.76      7.26 o 
   1  14  10        3.74        9.91      7.27 o 
   2  14  10        8.55        2.09      7.47 o 
   1   0  11       12.64       16.97      3.50 o 
   2   0  11       60.67       47.52     13.31 o 
   3   0  11      410.58      369.88     16.46 o 
   4   0  11        6.02       12.72      4.97 o 
   5   0  11       25.80       29.80      4.37 o 
   6   0  11        3.39        4.80      4.81 o 
   7   0  11        0.55        6.70      5.13 o 
   8   0  11        0.35        7.77      6.57 o 
   9   0  11        0.26        5.74      5.74 o 
   0   1  11      479.31      492.78    371.02 o 
   1   1  11     1277.65     1381.67     25.06 o 
   2   1  11       16.14       18.93      4.28 o 
   3   1  11      109.83       95.11      5.25 o 
   4   1  11       65.36       76.20      5.23 o 
   5   1  11       21.80       22.07      9.62 o 
   6   1  11       21.57       17.62      4.91 o 
   7   1  11        2.22        1.69      5.37 o 
   8   1  11        7.99       10.36      5.20 o 
   9   1  11        0.19        5.20      5.20 o 
   0   2  11     3171.66     3593.06     51.76 o 
   1   2  11      420.04      450.48     24.17 o 
   2   2  11      679.26      710.33     17.86 o 
   3   2  11      340.50      314.95      9.03 o 
   4   2  11      130.58      138.25      6.07 o 
   5   2  11       44.20       36.38      5.04 o 
   6   2  11       10.86        9.17      4.91 o 
   7   2  11        8.69       18.70     16.25 o 
   8   2  11        1.11        7.71      4.99 o 
   9   2  11        0.67        1.60      5.06 o 
   0   3  11     1520.05     1538.40     38.65 o 
   1   3  11       17.71       22.51      6.03 o 
   2   3  11       32.65       27.77      3.85 o 
   3   3  11      107.99      115.78      6.43 o 
   4   3  11       38.60       33.23      4.81 o 
   5   3  11       28.77       30.50      5.17 o 
   6   3  11        1.99        5.74     10.07 o 
   7   3  11       13.98       14.10      5.57 o 
   8   3  11        1.73        0.40     14.20 o 
   9   3  11        0.91        0.46      9.13 o 
   0   4  11        0.45       17.72     11.89 o 
   1   4  11      346.68      363.48     11.22 o 
   2   4  11      130.07      125.14     23.48 o 
   3   4  11       13.43       11.26      4.35 o 
   4   4  11        4.12       10.16      6.26 o 
   5   4  11        7.99       12.63      8.23 o 
   6   4  11        8.82        0.78      5.96 o 
   7   4  11        1.01        1.20      5.58 o 
   8   4  11        1.25        7.58      8.96 o 
   9   4  11        0.01        0.87      5.46 o 
   0   5  11      129.31      132.65     17.98 o 
   1   5  11      420.67      404.19     35.13 o 
   2   5  11       65.35       63.13      4.78 o 
   3   5  11       23.13       13.40      4.39 o 
   4   5  11        3.06        2.85      0.77 o 
   5   5  11       23.57       29.57      5.78 o 
   6   5  11        5.76        3.25      5.73 o 
   7   5  11        5.52        8.03      8.79 o 
   8   5  11        0.28        3.81      5.87 o 
   9   5  11        0.42        8.91      5.42 o 
   0   6  11       76.36       77.61     35.48 o 
   1   6  11        0.17       12.66      6.97 o 
   2   6  11      171.85      192.17     12.36 o 
   3   6  11        2.29        5.00      4.43 o 
   4   6  11      121.33      104.81     17.08 o 
   5   6  11        2.09       14.23      5.81 o 
   6   6  11       19.88       13.56      6.32 o 
   7   6  11        2.20        2.31      8.34 o 
   8   6  11        1.34        2.30      6.06 o 
   0   7  11      133.11      118.84      6.55 o 
   1   7  11      275.07      266.36     24.71 o 
   2   7  11       42.95       46.26      6.51 o 
   3   7  11       32.98       35.15      8.27 o 
   4   7  11        7.94        6.48      5.38 o 
   5   7  11        5.55        4.51     10.75 o 
   6   7  11        0.08        5.86      5.86 o 
   7   7  11        3.23        6.50      6.50 o 
   8   7  11        0.58        8.30      9.10 o 
   0   8  11       21.62       17.97      8.35 o 
   1   8  11       17.10       16.41      8.57 o 
   2   8  11       19.02       30.59      5.54 o 
   3   8  11       14.41        5.61      8.67 o 
   4   8  11       36.84       37.16     17.37 o 
   5   8  11       24.88       30.34      5.97 o 
   6   8  11       27.02       33.42      6.75 o 
   7   8  11        2.86        9.06     11.56 o 
   8   8  11        4.74        1.53      6.43 o 
   0   9  11        0.78        6.41     17.35 o 
   1   9  11       64.31       74.93      6.24 o 
   2   9  11       28.03       23.45      7.28 o 
   3   9  11        4.63        1.83     11.04 o 
   4   9  11       20.52        9.85      6.05 o 
   5   9  11        4.89       11.49      5.98 o 
   6   9  11        3.46        4.49      8.67 o 
   7   9  11        0.06        0.71      7.02 o 
   0  10  11      233.56      217.58      7.88 o 
   1  10  11        4.95        5.40     17.92 o 
   2  10  11      147.63      153.88      9.38 o 
   3  10  11       26.01       19.57      6.29 o 
   4  10  11       17.33       15.93      7.30 o 
   5  10  11        5.38       21.98     14.00 o 
   6  10  11        3.61        6.38      6.38 o 
   0  11  11       17.32        3.00     10.60 o 
   1  11  11        4.75       16.75      6.73 o 
   2  11  11       33.31       39.16      6.85 o 
   3  11  11        1.06        2.52      6.18 o 
   4  11  11        8.16        9.97      8.88 o 
   5  11  11        1.18       11.60     14.70 o 
   6  11  11        1.13        0.14      6.60 o 
   0  12  11        0.01        4.90      7.34 o 
   1  12  11       35.97       39.39      7.03 o 
   2  12  11        6.23        0.00      7.11 o 
   3  12  11       19.73        7.61      6.77 o 
   4  12  11        8.81        9.38      6.87 o 
   5  12  11        3.77        4.97      6.58 o 
   0  13  11        0.25        2.84     11.86 o 
   1  13  11        7.82       16.74      7.03 o 
   2  13  11        2.26       11.98      6.84 o 
   3  13  11       10.99        9.81      7.08 o 
   0  14  11        0.08       11.13      7.42 o 
   1  14  11        5.89        0.18      7.58 o 
   0   0  12     2138.80     2223.08     34.44 o 
   1   0  12       17.82       24.76      7.51 o 
   2   0  12      814.29      880.14     21.90 o 
   3   0  12        6.43        4.48      4.71 o 
   4   0  12      175.66      169.25      7.77 o 
   5   0  12        4.60        4.19      4.49 o 
   6   0  12        0.00        8.13      7.96 o 
   7   0  12       12.30       12.20      5.28 o 
   8   0  12        0.26        1.14      6.27 o 
   9   0  12        0.82        5.65      5.65 o 
   0   1  12      996.39      906.30     79.10 o 
   1   1  12     1206.75     1231.72     11.00 o 
   2   1  12      336.83      349.61      6.83 o 
   3   1  12      195.50      219.12      7.63 o 
   4   1  12       47.89       47.70      5.64 o 
   5   1  12       26.52       19.18      5.35 o 
   6   1  12        3.96        5.25      4.93 o 
   7   1  12        2.19        4.89      9.88 o 
   8   1  12        1.06        1.99      5.26 o 
   9   1  12        0.79        0.54      5.21 o 
   0   2  12      238.19      330.68    122.95 o 
   1   2  12      857.82      842.18      9.06 o 
   2   2  12       79.94       92.98      5.12 o 
   3   2  12       51.10       50.14      4.97 o 
   4   2  12        7.00       10.82     12.79 o 
   5   2  12       57.15       70.45      5.70 o 
   6   2  12        2.29        0.89      5.06 o 
   7   2  12        0.90        4.05      5.26 o 
   8   2  12        0.47        2.57      5.38 o 
   9   2  12        0.26        0.74      5.23 o 
   0   3  12     1405.24     1369.86     38.99 o 
   1   3  12       45.08       44.17      4.49 o 
   2   3  12       60.04       39.27     15.94 o 
   3   3  12       46.95       47.17      6.25 o 
   4   3  12       28.61       38.69      7.57 o 
   5   3  12       19.94       26.94      8.20 o 
   6   3  12        2.59       10.30      6.05 o 
   7   3  12        0.03        4.53      5.61 o 
   8   3  12        0.46        0.88      5.48 o 
   9   3  12        0.09        5.42      5.42 o 
   0   4  12        1.57        4.50      4.77 o 
   1   4  12       22.32       10.90      5.76 o 
   2   4  12        3.22        6.73      6.95 o 
   3   4  12       11.40       17.86      9.16 o 
   4   4  12       20.76        9.89      5.29 o 
   5   4  12        9.93        8.23      5.70 o 
   6   4  12       16.62       24.40      6.10 o 
   7   4  12        2.04       10.40      5.84 o 
   8   4  12        3.10        5.69      5.69 o 
   9   4  12        0.06        2.88      5.13 o 
   0   5  12        1.45        5.48     13.49 o 
   1   5  12      391.78      417.63     10.54 o 
   2   5  12      108.94      118.77     12.92 o 
   3   5  12       34.43       38.49      8.71 o 
   4   5  12       24.56       11.32      5.62 o 
   5   5  12        6.35        7.04      5.52 o 
   6   5  12       14.24       16.87      6.10 o 
   7   5  12       10.65        5.52      6.23 o 
   8   5  12        3.09       11.66      5.44 o 
   0   6  12      210.95      188.54     72.15 o 
   1   6  12       35.70       32.39      5.16 o 
   2   6  12      183.03      174.78     15.05 o 
   3   6  12        7.09       13.83     10.17 o 
   4   6  12       18.91       19.89      5.70 o 
   5   6  12        7.47       12.23      6.15 o 
   6   6  12        7.90       21.31      6.29 o 
   7   6  12        0.01       14.51      5.88 o 
   8   6  12        0.38        1.26      5.98 o 
   0   7  12      171.67      155.10     10.61 o 
   1   7  12       66.01       51.77      9.71 o 
   2   7  12      113.07      127.33     10.67 o 
   3   7  12       79.43       73.92     10.92 o 
   4   7  12       27.78       16.85      5.96 o 
   5   7  12       27.29       27.69      8.42 o 
   6   7  12        7.71       17.72     10.86 o 
   7   7  12        0.95        8.23      6.48 o 
   8   7  12        0.95       14.94      6.23 o 
   0   8  12       89.16      118.05     36.22 o 
   1   8  12        3.71        2.95      9.66 o 
   2   8  12       47.63       40.91      5.90 o 
   3   8  12       43.95       43.80      6.30 o 
   4   8  12       11.93       14.24      6.09 o 
   5   8  12        9.03        8.75      6.11 o 
   6   8  12        0.55        6.49      6.49 o 
   7   8  12        1.42        0.88     13.30 o 
   0   9  12      166.47      185.25      8.07 o 
   1   9  12      122.55      105.70      9.36 o 
   2   9  12       14.00        8.92      6.23 o 
   3   9  12       68.25       59.57      9.85 o 
   4   9  12        4.88       16.27      6.07 o 
   5   9  12        5.02        6.40      6.40 o 
   6   9  12        1.32       10.15      9.23 o 
   7   9  12        1.34        3.94      6.58 o 
   0  10  12        0.07        8.97      6.73 o 
   1  10  12      119.69      104.99     11.14 o 
   2  10  12       53.32       76.76     11.09 o 
   3  10  12       10.87        5.10      8.06 o 
   4  10  12       11.16        7.96      6.32 o 
   5  10  12        3.05        6.21      7.14 o 
   6  10  12        1.81        4.14      6.66 o 
   0  11  12        0.37        4.42      8.16 o 
   1  11  12      267.79      237.58      9.60 o 
   2  11  12        3.52       10.92     16.40 o 
   3  11  12       73.80       65.95      9.54 o 
   4  11  12        7.78        1.24      9.24 o 
   5  11  12       11.27        3.40      8.47 o 
   0  12  12       81.54       71.57      7.60 o 
   1  12  12       13.06        7.20      6.82 o 
   2  12  12       27.05       19.56      7.03 o 
   3  12  12        8.08        0.86      6.93 o 
   4  12  12        1.54        6.23      6.60 o 
   0  13  12       18.46       26.17      7.34 o 
   1  13  12        7.27       10.71      7.34 o 
   2  13  12        8.77       20.18      6.92 o 
   3  13  12        3.56        8.18      8.18 o 
   1   0  13       15.33       13.18     19.74 o 
   2   0  13      154.76      127.02     12.47 o 
   3   0  13        0.06        4.63      5.01 o 
   4   0  13        1.16        6.79      5.42 o 
   5   0  13        2.65        2.08      5.23 o 
   6   0  13        5.85       14.47      5.39 o 
   7   0  13        0.12        5.83      5.02 o 
   8   0  13        0.06        5.42      5.75 o 
   9   0  13        0.01        5.67      5.67 o 
   0   1  13      201.80      157.55    198.78 o 
   1   1  13      897.86      921.16     10.52 o 
   2   1  13      186.02      164.40      7.47 o 
   3   1  13       18.96       17.72      6.91 o 
   4   1  13       44.67       42.11      5.82 o 
   5   1  13        6.89       15.64      6.73 o 
   6   1  13        5.38       14.95      5.29 o 
   7   1  13        5.99        6.15      5.47 o 
   8   1  13        2.09        5.06      5.13 o 
   9   1  13        0.19        2.58      5.40 o 
   0   2  13       29.78       52.47     18.77 o 
   1   2  13       17.69       14.01      4.07 o 
   2   2  13       29.98       19.85      4.43 o 
   3   2  13      104.52       74.89     19.69 o 
   4   2  13        8.47       18.68      9.58 o 
   5   2  13       12.89       20.22      5.62 o 
   6   2  13        7.58        0.80      5.68 o 
   7   2  13        5.62        5.93      5.50 o 
   8   2  13        2.77        3.02     13.38 o 
   9   2  13        0.10        0.73      7.23 o 
   0   3  13      217.71      227.97      7.76 o 
   1   3  13       20.94       14.10      4.74 o 
   2   3  13       21.65       25.22      4.58 o 
   3   3  13      130.55      143.34      5.91 o 
   4   3  13       21.78       20.26      5.34 o 
   5   3  13       43.22       47.82      8.58 o 
   6   3  13        0.57        4.61      5.81 o 
   7   3  13       13.07       21.61      6.30 o 
   8   3  13        1.96        8.27     11.75 o 
   9   3  13        0.46        5.01      5.50 o 
   0   4  13      248.99      284.04     10.51 o 
   1   4  13     1139.25     1217.55     18.27 o 
   2   4  13        7.88        5.12      4.49 o 
   3   4  13       38.88       37.35      8.69 o 
   4   4  13       16.83       12.95      7.12 o 
   5   4  13        4.55        6.17      6.17 o 
   6   4  13       25.78       38.56      8.82 o 
   7   4  13        2.44        6.30      5.86 o 
   8   4  13        2.53        3.45      6.12 o 
   0   5  13     1264.03     1263.08     62.43 o 
   1   5  13      224.58      232.31     13.62 o 
   2   5  13      500.90      470.99      8.68 o 
   3   5  13       10.51        8.36      5.08 o 
   4   5  13       46.05       30.01      6.05 o 
   5   5  13       11.63       13.68     10.22 o 
   6   5  13       14.55       17.36      6.46 o 
   7   5  13        7.34        7.89      6.57 o 
   8   5  13        1.39        6.76      5.98 o 
   0   6  13      228.82      186.27     60.05 o 
   1   6  13      110.58      103.11      6.56 o 
   2   6  13      125.82      134.86     11.63 o 
   3   6  13        3.80        8.72      7.50 o 
   4   6  13        6.21       10.23      9.16 o 
   5   6  13        3.63        7.96      6.50 o 
   6   6  13        7.78        3.43      8.21 o 
   7   6  13        5.89       10.58      6.53 o 
   8   6  13        1.01        3.66      6.17 o 
   0   7  13      840.41      840.41     15.38 o 
   1   7  13      101.84      113.81      7.14 o 
   2   7  13      492.88      482.70     42.23 o 
   3   7  13       15.82       13.33      5.86 o 
   4   7  13       64.94       63.60     10.03 o 
   5   7  13       11.15        8.45      6.59 o 
   6   7  13        6.78       10.01      6.60 o 
   7   7  13        7.72        0.82      6.77 o 
   8   7  13        1.72       12.64     17.73 o 
   0   8  13        4.57       15.64      6.31 o 
   1   8  13      157.06      155.09      8.38 o 
   2   8  13       22.31       28.92      6.54 o 
   3   8  13      138.79      127.19     13.20 o 
   4   8  13        2.76        0.23      6.08 o 
   5   8  13       40.21       37.97     12.40 o 
   6   8  13        5.00       18.11      6.67 o 
   7   8  13        2.11        4.78      9.07 o 
   0   9  13      137.15      129.62      8.00 o 
   1   9  13      115.38      111.73     15.62 o 
   2   9  13       45.95       43.72      6.83 o 
   3   9  13      127.29       90.35     17.64 o 
   4   9  13        5.96       10.54      7.39 o 
   5   9  13       28.37       24.98      6.98 o 
   6   9  13        0.38        4.99      7.82 o 
   7   9  13        4.18        4.70      6.63 o 
   0  10  13        0.30        0.54      7.01 o 
   1  10  13       92.61       85.88      7.49 o 
   2  10  13        7.94       20.36      6.73 o 
   3  10  13        6.67        7.13     13.04 o 
   4  10  13        2.30       12.49      6.47 o 
   5  10  13        4.89       20.22      7.00 o 
   6  10  13        1.93        0.23      6.74 o 
   0  11  13       11.69        3.31      7.01 o 
   1  11  13        7.50        5.11      7.41 o 
   2  11  13       15.25       26.34      6.97 o 
   3  11  13       21.08       21.26      7.05 o 
   4  11  13        4.60        1.99      6.81 o 
   5  11  13        7.30       13.87      7.04 o 
   0  12  13        6.29        6.62      7.26 o 
   1  12  13        3.57        8.35      8.42 o 
   2  12  13        4.40        2.32     10.60 o 
   3  12  13        6.68        6.58     17.16 o 
   4  12  13        2.81       12.58      7.31 o 
   0  13  13        0.66       10.09      7.24 o 
   1  13  13        8.11        7.51      7.51 o 
   2  13  13       14.04        2.43      7.99 o 
   0   0  14      386.10      408.05     10.02 o 
   1   0  14      601.45      664.72      8.57 o 
   2   0  14       35.77       36.27      4.67 o 
   3   0  14      395.26      413.84      8.90 o 
   4   0  14      178.22      166.93      7.48 o 
   5   0  14       80.82       64.55     10.02 o 
   6   0  14        0.75        5.15      5.28 o 
   7   0  14       20.28       24.54      5.58 o 
   8   0  14        0.43        5.43      5.19 o 
   9   0  14        0.55        0.86      8.19 o 
   0   1  14      515.46      507.14      9.13 o 
   1   1  14      174.58      148.58     23.17 o 
   2   1  14      270.25      265.68      6.78 o 
   3   1  14      108.84       88.71      5.91 o 
   4   1  14      130.05      132.48     15.85 o 
   5   1  14       19.49       29.75      5.88 o 
   6   1  14       34.95       34.83      6.09 o 
   7   1  14        4.03        9.83      5.57 o 
   8   1  14        4.29        5.26      5.39 o 
   9   1  14        0.56        7.45      5.43 o 
   0   2  14       27.59       19.52     19.52 o 
   1   2  14       10.56        0.91      4.65 o 
   2   2  14       46.82       57.50      5.50 o 
   3   2  14      106.34      103.64      9.05 o 
   4   2  14       23.24       17.04      5.64 o 
   5   2  14       93.01       99.97      7.62 o 
   6   2  14        3.41        3.33      5.93 o 
   7   2  14        7.75        6.79      6.05 o 
   8   2  14        0.45        7.63      5.40 o 
   9   2  14        0.55        4.38      5.62 o 
   0   3  14      212.37      235.46      7.62 o 
   1   3  14      365.03      376.72     10.26 o 
   2   3  14       57.82       57.71      5.31 o 
   3   3  14      101.11       95.51      8.09 o 
   4   3  14      178.52      158.48     24.17 o 
   5   3  14       20.80       24.89      6.33 o 
   6   3  14       18.18       18.01      5.52 o 
   7   3  14        3.26        0.61      6.00 o 
   8   3  14        0.37        1.13     10.43 o 
   0   4  14       13.01        0.50      6.14 o 
   1   4  14      168.11      176.62      9.09 o 
   2   4  14       21.51       33.67     18.67 o 
   3   4  14       56.57       57.76      9.48 o 
   4   4  14        2.53        2.61      6.14 o 
   5   4  14        4.37       11.09      6.56 o 
   6   4  14        2.40        4.32      6.44 o 
   7   4  14        6.10       20.34      6.32 o 
   8   4  14        0.64        4.76      6.12 o 
   0   5  14      529.01      601.21     11.01 o 
   1   5  14       68.07       93.63     15.69 o 
   2   5  14       64.70       39.30      8.76 o 
   3   5  14        6.91        5.74      5.88 o 
   4   5  14       55.00       70.74      8.28 o 
   5   5  14       10.47       11.06      6.83 o 
   6   5  14        4.20        2.05      6.68 o 
   7   5  14        8.28        0.46     10.06 o 
   8   5  14        0.58        0.76      0.22 o 
   0   6  14       15.20       11.47      6.85 o 
   1   6  14       41.33       26.41      9.41 o 
   2   6  14       86.69       80.50      7.09 o 
   3   6  14      148.68      170.76      7.79 o 
   4   6  14       39.37       33.26      7.47 o 
   5   6  14       59.21       58.89      7.58 o 
   6   6  14        2.54        9.78      6.93 o 
   7   6  14        3.82       12.73     10.76 o 
   8   6  14        0.89       13.65      6.16 o 
   0   7  14      437.72      478.71     12.47 o 
   1   7  14        7.54       19.42      7.10 o 
   2   7  14       94.72       86.83      7.76 o 
   3   7  14       12.35       14.04      6.57 o 
   4   7  14       19.82       18.96      7.11 o 
   5   7  14        1.72        1.61      6.96 o 
   6   7  14       17.88       20.76      5.89 o 
   7   7  14        2.05        3.82      6.84 o 
   0   8  14       91.16       97.83      8.26 o 
   1   8  14       57.43       73.60      7.64 o 
   2   8  14       44.03       37.40      6.96 o 
   3   8  14       40.90       41.07      7.32 o 
   4   8  14        5.55        4.76      6.90 o 
   5   8  14        6.55       17.12      6.69 o 
   6   8  14        5.39       13.86      6.77 o 
   7   8  14        0.59        3.22      6.90 o 
   0   9  14        1.76       12.73     23.57 o 
   1   9  14       17.68       19.07      7.31 o 
   2   9  14       50.93       64.13      7.51 o 
   3   9  14       61.06       50.89      7.63 o 
   4   9  14       46.46       46.37      7.47 o 
   5   9  14        6.81        5.41     14.40 o 
   6   9  14       12.57       21.37      7.36 o 
   0  10  14        6.15        7.97      7.20 o 
   1  10  14       22.66       16.75      7.39 o 
   2  10  14       31.03       32.42      7.53 o 
   3  10  14       36.72       29.78      7.17 o 
   4  10  14       15.05       15.35     10.28 o 
   5  10  14       23.32       24.60      7.28 o 
   6  10  14        0.86        7.75      9.84 o 
   0  11  14       26.27       35.07     10.76 o 
   1  11  14        1.71        1.96      7.29 o 
   2  11  14       22.37       12.53      9.73 o 
   3  11  14        9.06        7.82      7.27 o 
   4  11  14       14.11       13.25      7.52 o 
   5  11  14        5.18        6.88      7.44 o 
   0  12  14        6.13       14.58      7.11 o 
   1  12  14       21.31       18.89      7.49 o 
   2  12  14       14.15        0.95     18.03 o 
   3  12  14       20.37       15.68      7.72 o 
   0  13  14       11.33       23.87      7.59 o 
   1  13  14        2.11       16.90      7.23 o 
   1   0  15       35.61       28.31     10.85 o 
   2   0  15        0.74        4.20      4.70 o 
   3   0  15      131.20      142.81     11.91 o 
   4   0  15        5.42        5.72      6.28 o 
   5   0  15       21.32       39.08     11.76 o 
   6   0  15        0.60        5.72      5.72 o 
   7   0  15        0.40        0.14      7.86 o 
   8   0  15        0.96        4.54      5.68 o 
   0   1  15        7.40       27.15     15.56 o 
   1   1  15       19.33       11.38      8.41 o 
   2   1  15       78.32       80.56     13.86 o 
   3   1  15       80.03       82.34      6.33 o 
   4   1  15      117.30      124.74     11.41 o 
   5   1  15        0.13        8.50     11.82 o 
   6   1  15        5.72        5.53      5.81 o 
   7   1  15        5.28        0.42      5.71 o 
   8   1  15        0.60        3.36      5.74 o 
   0   2  15       59.55       46.91      5.58 o 
   1   2  15      128.77      150.39      6.57 o 
   2   2  15       10.41        3.73      4.97 o 
   3   2  15       24.27       14.92      7.64 o 
   4   2  15       32.81       30.26      6.15 o 
   5   2  15        2.89        3.80     11.36 o 
   6   2  15        4.95        2.05     11.39 o 
   7   2  15        5.31        4.17      6.31 o 
   8   2  15        2.07       10.41     12.38 o 
   0   3  15       10.19       12.95      7.70 o 
   1   3  15        8.96        5.77      5.77 o 
   2   3  15       64.81       50.18      8.98 o 
   3   3  15       18.68       11.52     12.52 o 
   4   3  15       84.82       90.10      7.42 o 
   5   3  15        2.68       13.07      6.59 o 
   6   3  15        2.83        9.71      6.44 o 
   7   3  15        1.77        9.75      6.25 o 
   8   3  15        0.07        8.30     11.71 o 
   0   4  15      744.96      736.68     11.72 o 
   1   4  15       52.92       56.15      6.97 o 
   2   4  15      652.10      697.83     36.36 o 
   3   4  15       33.51       23.91      6.75 o 
   4   4  15      204.65      203.21      8.97 o 
   5   4  15       20.43       32.28      8.22 o 
   6   4  15       20.25       11.32      9.99 o 
   7   4  15        1.47       11.73      6.65 o 
   8   4  15        2.51        8.54      7.85 o 
   0   5  15      331.85      296.12     29.30 o 
   1   5  15       47.40       75.31     12.55 o 
   2   5  15      208.41      248.36     17.03 o 
   3   5  15      168.16      165.98     41.91 o 
   4   5  15       35.01       29.71      7.61 o 
   5   5  15       18.38       28.66      7.46 o 
   6   5  15        4.67       13.48      7.01 o 
   7   5  15        4.78        0.03      6.86 o 
   8   5  15        2.06       10.60      6.29 o 
   0   6  15      174.18      193.32     20.04 o 
   1   6  15      699.60      809.50     14.17 o 
   2   6  15      412.99      433.90     14.47 o 
   3   6  15      326.99      326.57     20.53 o 
   4   6  15      309.45      265.76     32.19 o 
   5   6  15       29.35       15.60      8.16 o 
   6   6  15       36.87       43.95      7.51 o 
   7   6  15        1.10        3.30      7.14 o 
   0   7  15      246.88      241.53     12.05 o 
   1   7  15        4.07       30.39     21.21 o 
   2   7  15      133.71      118.77      8.64 o 
   3   7  15       48.58       41.31      8.43 o 
   4   7  15       74.44       76.67     11.94 o 
   5   7  15        2.47        5.81      7.18 o 
   6   7  15       18.17       31.28      7.69 o 
   7   7  15        1.53        2.06      7.02 o 
   0   8  15        2.37        0.96     11.30 o 
   1   8  15      156.17      165.42      9.06 o 
   2   8  15        6.68        8.43      9.34 o 
   3   8  15       99.52       75.16      8.11 o 
   4   8  15       11.67       24.08     13.31 o 
   5   8  15       44.78       39.84      7.54 o 
   6   8  15        3.65        7.61      7.41 o 
   0   9  15        0.24        7.50      6.87 o 
   1   9  15        0.51       10.87      7.02 o 
   2   9  15        6.02        5.12      7.42 o 
   3   9  15        0.11        4.03      7.04 o 
   4   9  15        1.83        0.36      7.25 o 
   5   9  15        2.99        1.34     15.60 o 
   6   9  15        2.78        3.61      7.01 o 
   0  10  15       22.76       35.31      9.25 o 
   1  10  15       22.00        6.04      7.79 o 
   2  10  15       16.91        7.44      7.69 o 
   3  10  15       10.19       12.11     11.46 o 
   4  10  15        2.38        7.82      7.00 o 
   5  10  15        2.43        1.77      7.72 o 
   0  11  15       31.23       28.56      7.40 o 
   1  11  15        3.36        8.30      7.41 o 
   2  11  15       33.08       34.23      7.76 o 
   3  11  15        6.09        8.34      7.56 o 
   4  11  15       25.36       12.95     11.67 o 
   0  12  15        3.52        4.36      7.38 o 
   1  12  15        2.84        7.64      7.86 o 
   2  12  15        1.51        8.47      7.51 o 
   3  12  15       13.52       21.73      7.93 o 
   0   0  16       10.36       13.33      3.67 o 
   1   0  16       76.30       86.10      5.90 o 
   2   0  16       68.27       81.19      5.75 o 
   3   0  16       22.65       17.79      6.61 o 
   4   0  16       42.52       61.68     12.39 o 
   5   0  16       12.31        8.36     10.04 o 
   6   0  16        1.24        5.33      5.74 o 
   7   0  16        7.67        7.00      5.74 o 
   8   0  16        3.59        7.84      5.82 o 
   0   1  16        8.19        5.76      5.50 o 
   1   1  16       23.50       17.34      5.17 o 
   2   1  16       30.41       31.67      5.76 o 
   3   1  16       55.57       38.36      7.33 o 
   4   1  16       10.62        0.71      6.56 o 
   5   1  16        7.16        2.82      6.58 o 
   6   1  16        5.16        0.47      6.07 o 
   7   1  16        2.96        3.04      7.96 o 
   8   1  16        1.36        4.21      9.06 o 
   0   2  16       40.17        6.90     32.76 o 
   1   2  16        3.92        5.90     10.77 o 
   2   2  16        4.50        5.47      5.47 o 
   3   2  16       77.33       83.11      8.43 o 
   4   2  16       17.37       19.73      6.69 o 
   5   2  16        2.55        0.52      6.70 o 
   6   2  16        9.03       10.31      6.48 o 
   7   2  16        1.47        0.55     11.21 o 
   8   2  16        1.22        2.97      6.10 o 
   0   3  16       12.39       16.12      7.14 o 
   1   3  16      339.11      337.85     38.64 o 
   2   3  16       68.67       81.11      6.62 o 
   3   3  16       32.73       33.91      7.10 o 
   4   3  16       20.76       18.46     14.68 o 
   5   3  16        0.29        3.08      7.09 o 
   6   3  16       13.31       18.58      9.29 o 
   7   3  16        4.06        0.45      6.70 o 
   8   3  16        4.04        6.77      6.45 o 
   0   4  16      356.93      376.66     11.21 o 
   1   4  16       91.32       85.86     28.26 o 
   2   4  16       92.02      111.75     16.36 o 
   3   4  16      232.16      236.94     32.88 o 
   4   4  16       73.39      100.57     13.85 o 
   5   4  16       90.67       84.92      8.54 o 
   6   4  16        5.87       24.04      8.32 o 
   7   4  16        6.43        1.65      6.76 o 
   8   4  16        0.43       15.99      6.35 o 
   0   5  16      628.33      716.39     23.04 o 
   1   5  16      501.97      521.05     12.05 o 
   2   5  16      171.84      154.56     15.37 o 
   3   5  16       52.59       53.61      8.11 o 
   4   5  16       23.22       27.33      7.77 o 
   5   5  16        4.76       10.49      7.44 o 
   6   5  16        3.26        3.28      6.96 o 
   7   5  16        6.35        6.09      7.57 o 
   0   6  16      283.21      258.98     10.81 o 
   1   6  16      192.28      211.76     10.04 o 
   2   6  16      137.14      138.35      9.23 o 
   3   6  16       37.20       34.65      8.42 o 
   4   6  16       29.69       35.72      8.84 o 
   5   6  16        9.33        0.11      7.58 o 
   6   6  16        3.84        7.49      7.49 o 
   7   6  16        0.39        9.63      9.63 o 
   0   7  16        5.48        2.46      7.46 o 
   1   7  16       28.91       24.37      7.49 o 
   2   7  16      127.22      176.07     35.48 o 
   3   7  16      109.61      108.75      9.15 o 
   4   7  16       88.92       78.63      8.72 o 
   5   7  16       29.47       21.10      7.83 o 
   6   7  16        2.89        3.65      7.47 o 
   7   7  16        0.19       11.53      9.01 o 
   0   8  16        0.03        8.78      8.78 o 
   1   8  16       20.31       11.85      9.74 o 
   2   8  16        4.40        6.02      7.57 o 
   3   8  16       32.49       31.76      7.97 o 
   4   8  16        1.92        8.86     11.25 o 
   5   8  16        0.07        2.90     12.88 o 
   6   8  16        2.38        9.89     10.35 o 
   0   9  16       35.12       36.36      7.86 o 
   1   9  16        2.70        1.68      7.71 o 
   2   9  16       12.44       12.85      7.48 o 
   3   9  16        0.63        1.55      8.46 o 
   4   9  16        3.75        2.08      7.37 o 
   5   9  16        0.72       12.37      7.33 o 
   0  10  16       28.91       27.91      9.72 o 
   1  10  16        3.88        3.62      7.79 o 
   2  10  16       29.94       19.46      7.97 o 
   3  10  16        3.31       14.12     10.11 o 
   4  10  16        8.10        0.09     12.61 o 
   5  10  16        1.50        1.56      7.42 o 
   0  11  16       13.92       16.55      7.82 o 
   1  11  16        4.80        2.13      7.92 o 
   2  11  16        3.47        4.63      7.37 o 
   3  11  16        1.33        6.32      7.66 o 
   4  11  16        1.97        0.59      7.91 o 
   0  12  16        4.20        3.14     23.55 o 
   1  12  16        2.09        1.39      7.82 o 
   2  12  16        1.48        8.64      9.26 o 
   1   0  17       18.49        6.55     16.18 o 
   2   0  17       25.36       20.52     14.25 o 
   3   0  17      102.44      117.37      7.39 o 
   4   0  17       63.01       60.10      7.55 o 
   5   0  17       17.40       23.51      6.75 o 
   6   0  17        0.00        5.99      5.99 o 
   7   0  17        0.79        6.08      5.65 o 
   8   0  17        1.56        1.43      6.05 o 
   0   1  17       21.20       17.21      5.56 o 
   1   1  17       29.71       30.68      8.82 o 
   2   1  17       27.87       37.79      6.11 o 
   3   1  17       40.75       50.47     10.52 o 
   4   1  17       13.93       19.59      6.59 o 
   5   1  17       10.35       21.47     11.64 o 
   6   1  17        2.46       12.41      6.00 o 
   7   1  17        0.36        4.46      6.15 o 
   8   1  17        0.72        4.64      6.11 o 
   0   2  17      232.04      207.96      8.08 o 
   1   2  17      126.52      127.06      7.22 o 
   2   2  17       45.54       56.47      7.56 o 
   3   2  17      155.16      138.15     21.31 o 
   4   2  17       11.24       10.30      7.10 o 
   5   2  17       28.65       30.25      6.84 o 
   6   2  17        2.23       14.62      6.51 o 
   7   2  17        2.03        0.14     15.61 o 
   8   2  17        1.54        3.34      7.44 o 
   0   3  17      216.77      202.91      8.85 o 
   1   3  17       73.78       74.61      7.83 o 
   2   3  17       10.90        9.72      7.34 o 
   3   3  17       89.89      109.10     12.11 o 
   4   3  17        4.32        7.20      7.20 o 
   5   3  17       44.68       45.22      7.47 o 
   6   3  17       10.92        0.83      7.05 o 
   7   3  17        6.13        2.29      6.71 o 
   8   3  17        2.53        1.33     19.94 o 
   0   4  17       75.88       58.33     46.29 o 
   1   4  17      475.16      508.65     17.73 o 
   2   4  17       26.94       44.33     13.48 o 
   3   4  17      478.02      482.63     17.58 o 
   4   4  17       21.77       22.14     11.24 o 
   5   4  17       69.94       57.33      8.13 o 
   6   4  17        3.07       13.74      7.04 o 
   7   4  17        3.80        4.75      7.09 o 
   0   5  17        8.47        6.79     38.70 o 
   1   5  17      344.76      325.58     11.74 o 
   2   5  17       82.03       87.84     15.96 o 
   3   5  17       86.01       68.96      8.47 o 
   4   5  17       52.88       67.64     16.22 o 
   5   5  17       22.28        7.62     14.05 o 
   6   5  17        7.45       11.43      7.32 o 
   7   5  17        4.74        2.00      7.18 o 
   0   6  17      356.93      332.78     11.76 o 
   1   6  17       89.49       78.06      9.14 o 
   2   6  17      282.70      323.45     22.19 o 
   3   6  17      122.61      138.83      9.25 o 
   4   6  17       49.41       48.37      8.23 o 
   5   6  17       30.03       26.76      8.74 o 
   6   6  17        6.13        0.32     10.27 o 
   7   6  17        4.47       20.96      6.94 o 
   0   7  17       37.63       49.99      7.98 o 
   1   7  17       14.68       18.28      7.93 o 
   2   7  17      104.84      105.67     15.03 o 
   3   7  17       30.60       41.64      8.20 o 
   4   7  17       38.60       20.82      8.38 o 
   5   7  17        7.04       13.02      7.51 o 
   6   7  17        0.67        3.27      7.11 o 
   0   8  17       38.18       42.59      7.66 o 
   1   8  17        6.85        1.77      8.13 o 
   2   8  17       31.69       49.04      8.60 o 
   3   8  17       11.11       16.31      7.95 o 
   4   8  17        4.24        3.00     10.38 o 
   5   8  17        5.60        3.51      7.63 o 
   6   8  17        0.44        1.68     11.48 o 
   0   9  17        1.39        2.26      8.12 o 
   1   9  17       22.32       19.02      8.14 o 
   2   9  17        7.08       13.32      9.29 o 
   3   9  17       12.48       24.24      7.91 o 
   4   9  17        2.38        2.76     11.64 o 
   5   9  17        3.59        1.98     10.82 o 
   0  10  17        0.29       10.76      8.87 o 
   1  10  17       14.28       14.89     12.19 o 
   2  10  17        3.08        6.93      9.86 o 
   3  10  17        4.66        0.65      8.31 o 
   4  10  17        8.56        6.49      8.07 o 
   0  11  17        1.46        3.89      7.66 o 
   1  11  17        2.96        5.35      8.17 o 
   2  11  17       10.41        2.22      8.70 o 
   3  11  17        4.69        8.72      8.72 o 
   0  12  17        0.44        4.91      8.08 o 
   1  12  17        0.37        4.64     11.07 o 
   0   0  18      101.20       99.55      6.74 o 
   1   0  18       39.74       28.29      6.15 o 
   2   0  18      139.20      122.86      7.94 o 
   3   0  18       24.06       44.18     20.89 o 
   4   0  18       88.28      106.23      8.11 o 
   5   0  18        5.93        6.75      6.75 o 
   6   0  18        3.99        7.00      6.16 o 
   7   0  18        0.28        4.38      6.06 o 
   0   1  18        6.77        5.89      8.45 o 
   1   1  18       72.96       59.61      9.21 o 
   2   1  18       10.13       12.90      9.85 o 
   3   1  18      110.94      105.42      7.89 o 
   4   1  18       10.77       13.85      7.00 o 
   5   1  18       19.94       21.41      6.78 o 
   6   1  18        0.60        8.87      8.87 o 
   7   1  18        1.84        4.13      6.40 o 
   0   2  18       39.43       19.24     28.99 o 
   1   2  18        8.33        6.65      6.65 o 
   2   2  18      144.37      156.27      8.64 o 
   3   2  18       59.22       36.06     11.64 o 
   4   2  18      101.58       95.53      8.57 o 
   5   2  18        6.33       11.89      7.22 o 
   6   2  18       13.25       34.42      8.90 o 
   7   2  18        0.79        5.07      6.80 o 
   0   3  18        1.55       19.11     21.00 o 
   1   3  18       23.95       20.59      9.85 o 
   2   3  18       88.72       83.65      8.09 o 
   3   3  18       28.46       37.17      7.98 o 
   4   3  18       36.98       36.14     11.01 o 
   5   3  18       12.03        9.65      7.59 o 
   6   3  18        2.44        3.75      7.17 o 
   7   3  18        0.71       13.03      9.96 o 
   0   4  18      273.89      254.89     10.36 o 
   1   4  18       18.55       26.56      8.06 o 
   2   4  18      144.47      153.28     10.42 o 
   3   4  18       16.33       14.54      3.81 o 
   4   4  18       44.08       62.33      9.51 o 
   5   4  18        3.81        9.78      7.44 o 
   6   4  18        5.42        4.90      7.82 o 
   7   4  18        0.60        2.00      7.86 o 
   0   5  18      179.23      170.64     15.95 o 
   1   5  18       92.73       87.91      9.56 o 
   2   5  18       88.58      102.70      9.11 o 
   3   5  18       41.96       40.57      8.51 o 
   4   5  18        9.24        6.17      7.86 o 
   5   5  18        6.47        6.15      8.01 o 
   6   5  18        4.34        4.65      7.36 o 
   7   5  18        2.27        6.78      6.94 o 
   0   6  18        4.72        6.70      2.02 o 
   1   6  18      120.69      127.06     10.23 o 
   2   6  18       57.84       49.79     18.48 o 
   3   6  18       48.82       59.92      8.75 o 
   4   6  18       38.38       52.40     14.89 o 
   5   6  18        4.19       12.21     13.28 o 
   6   6  18        6.76        8.65     10.43 o 
   0   7  18       35.46       34.57      8.89 o 
   1   7  18       53.92       52.60      9.19 o 
   2   7  18       44.88       40.97      9.00 o 
   3   7  18        7.23       10.92      8.23 o 
   4   7  18        5.99        1.78      7.61 o 
   5   7  18        0.41        5.26      7.57 o 
   6   7  18        0.23        7.49      7.49 o 
   0   8  18        0.02        2.97      7.50 o 
   1   8  18       10.41        3.69     11.97 o 
   2   8  18        1.38        2.76      8.35 o 
   3   8  18        7.74        6.64      7.76 o 
   4   8  18        3.55       15.53      7.80 o 
   5   8  18        1.46        8.20     10.10 o 
   0   9  18       42.10       51.05      8.88 o 
   1   9  18       11.91       31.50      9.91 o 
   2   9  18       50.37       50.03      9.07 o 
   3   9  18       36.26       51.03      8.73 o 
   4   9  18       19.24       20.78     18.22 o 
   5   9  18        7.28        5.97     10.95 o 
   0  10  18        2.96        6.82      7.74 o 
   1  10  18        4.94        8.94      9.03 o 
   2  10  18       17.70        9.80      8.98 o 
   3  10  18        3.04        8.70      8.70 o 
   4  10  18       12.78       18.81     10.80 o 
   0  11  18        5.89        5.69      8.08 o 
   1  11  18        4.22       12.78      8.40 o 
   2  11  18       11.85       26.90     10.70 o 
   1   0  19        1.52        6.54      6.54 o 
   2   0  19       32.77       32.90      6.76 o 
   3   0  19        4.70        8.55      6.69 o 
   4   0  19       14.91        6.18      8.23 o 
   5   0  19        0.37        6.56      6.56 o 
   6   0  19        0.02        4.29      6.31 o 
   7   0  19        0.52        0.68      7.76 o 
   0   1  19        0.03        6.82      6.82 o 
   1   1  19       12.67        7.04      7.04 o 
   2   1  19       12.40        5.11      8.14 o 
   3   1  19       20.01       13.37      7.46 o 
   4   1  19        0.68       16.04      7.19 o 
   5   1  19        1.47        0.92      6.82 o 
   6   1  19        1.94        4.05      6.88 o 
   7   1  19        1.26       10.42      9.98 o 
   0   2  19       72.56       78.61     11.39 o 
   1   2  19        5.67        7.23      7.23 o 
   2   2  19       63.85       49.90      8.35 o 
   3   2  19       57.63       36.63      8.23 o 
   4   2  19       31.89       21.77      7.83 o 
   5   2  19       23.78       11.68     10.26 o 
   6   2  19        3.60       11.65      7.37 o 
   7   2  19        2.19        9.80      9.20 o 
   0   3  19        4.24       11.63     15.15 o 
   1   3  19        5.91        2.92      7.39 o 
   2   3  19        5.35        3.25      7.47 o 
   3   3  19       15.76        9.30      8.10 o 
   4   3  19        0.15        2.72      7.55 o 
   5   3  19        5.53        1.25      7.25 o 
   6   3  19        0.56        1.83      9.83 o 
   7   3  19        0.83        8.12      7.14 o 
   0   4  19       65.72       44.60      9.17 o 
   1   4  19       62.15       68.63      9.13 o 
   2   4  19        3.73        0.45      8.13 o 
   3   4  19        6.26        2.42      7.98 o 
   4   4  19        9.73        1.20      7.70 o 
   5   4  19        2.75       13.03      7.33 o 
   6   4  19        2.22        4.16     14.14 o 
   7   4  19        3.04       15.06      7.05 o 
   0   5  19       98.34      126.63     27.85 o 
   1   5  19      144.63      172.14     11.78 o 
   2   5  19       53.30       60.91      9.22 o 
   3   5  19       12.64       10.79     14.32 o 
   4   5  19        8.37       16.92      8.70 o 
   5   5  19        6.03        0.52      7.93 o 
   6   5  19        1.41        8.49      7.47 o 
   0   6  19       19.01       30.70     11.58 o 
   1   6  19      112.11      124.86      9.99 o 
   2   6  19        7.22       10.86      9.80 o 
   3   6  19       48.87       44.77      8.85 o 
   4   6  19        1.31        0.64      7.57 o 
   5   6  19        5.27        1.56      7.39 o 
   6   6  19        1.29       12.74     12.09 o 
   0   7  19       10.09       13.80      8.37 o 
   1   7  19       15.66       29.38     11.49 o 
   2   7  19       10.03        1.76      8.46 o 
   3   7  19        0.89        3.92     11.58 o 
   4   7  19        0.05        4.43     19.66 o 
   5   7  19        0.98        8.97     13.95 o 
   0   8  19        0.14        2.64      7.84 o 
   1   8  19        8.51       12.28      8.73 o 
   2   8  19        7.94        9.64      8.58 o 
   3   8  19        3.87       16.78      8.21 o 
   4   8  19        6.82        8.75      8.75 o 
   5   8  19        4.48        9.00      7.90 o 
   0   9  19       10.06        1.53      8.50 o 
   1   9  19        0.16        5.39      8.54 o 
   2   9  19        8.97        8.54      2.46 o 
   3   9  19        6.08        9.20     13.47 o 
   4   9  19        5.35       18.32      8.11 o 
   0  10  19        6.15        2.67     10.32 o 
   1  10  19        7.02       19.15      8.39 o 
   2  10  19        8.61        5.96      8.88 o 
   3  10  19        3.26        5.04      9.64 o 
   0  11  19        3.01       13.99      8.53 o 
   0   0  20        0.39        6.13      6.13 o 
   1   0  20        0.19        6.10      6.64 o 
   2   0  20        9.68        7.07      7.07 o 
   3   0  20       11.87       15.92      7.18 o 
   4   0  20        8.12       10.05      8.28 o 
   5   0  20        0.05        0.18      7.08 o 
   6   0  20        0.05        6.68      6.68 o 
   7   0  20        1.33        5.35      6.60 o 
   0   1  20       54.88       46.31      6.66 o 
   1   1  20       34.15       33.88      8.53 o 
   2   1  20       17.70        5.69      8.56 o 
   3   1  20        9.53        0.71      7.57 o 
   4   1  20        2.32       16.57      7.20 o 
   5   1  20        0.50        5.02      8.64 o 
   6   1  20        4.32        0.49     20.66 o 
   7   1  20        0.08        7.51      7.51 o 
   0   2  20      132.45      102.30     31.37 o 
   1   2  20       41.14       34.34      8.41 o 
   2   2  20       37.27       31.81      8.35 o 
   3   2  20       12.53        7.06      7.97 o 
   4   2  20        3.45        8.15      7.64 o 
   5   2  20        0.41       12.09      7.15 o 
   6   2  20        0.80        2.26     11.58 o 
   7   2  20        0.27        8.01      7.04 o 
   0   3  20        0.01        6.95      6.94 o 
   1   3  20        2.15        4.56      7.53 o 
   2   3  20       13.45       17.82     15.62 o 
   3   3  20       34.01       40.77      9.46 o 
   4   3  20       32.87       20.08      8.07 o 
   5   3  20       13.00       14.67      9.60 o 
   6   3  20        6.89        0.18     10.50 o 
   0   4  20       62.72       52.39      8.93 o 
   1   4  20       21.87       54.43     23.39 o 
   2   4  20       20.35       41.47      8.81 o 
   3   4  20        3.28        4.82      7.88 o 
   4   4  20        2.82        0.88      9.96 o 
   5   4  20        2.69        8.03      7.52 o 
   6   4  20        1.97        2.73      7.42 o 
   0   5  20       74.21      103.06     14.74 o 
   1   5  20       11.49        2.78      9.06 o 
   2   5  20        9.26        1.55     22.57 o 
   3   5  20        6.97        5.80      8.28 o 
   4   5  20        1.57        5.84     11.29 o 
   5   5  20        3.07       12.62      7.87 o 
   6   5  20        0.63        4.26      7.71 o 
   0   6  20       16.34        0.28      9.99 o 
   1   6  20        3.56        9.23      9.23 o 
   2   6  20       22.27       19.75      8.40 o 
   3   6  20        2.39        9.90      8.36 o 
   4   6  20        3.14        2.63      7.92 o 
   5   6  20        0.96        5.95      8.05 o 
   0   7  20       19.62       20.17      9.13 o 
   1   7  20        2.04        7.86      8.69 o 
   2   7  20        0.19        8.83      8.83 o 
   3   7  20        2.37        1.94      8.35 o 
   4   7  20        4.52       29.30     14.99 o 
   5   7  20        0.66        3.84     11.68 o 
   0   8  20        0.00        6.23      8.46 o 
   1   8  20        2.47        1.96      8.86 o 
   2   8  20        6.42        2.49     16.16 o 
   3   8  20        0.41        7.70      8.69 o 
   4   8  20        4.06       21.56      8.81 o 
   0   9  20        0.13        4.71     13.51 o 
   1   9  20        9.37       29.10      9.57 o 
   2   9  20        0.37        2.71      9.69 o 
   3   9  20        0.99        6.45      9.16 o 
   0  10  20        4.91       15.24      8.91 o 
   1  10  20        0.61        2.76      9.35 o 
   2  10  20        1.32        0.31      9.84 o 
   1   0  21        1.18        7.17      7.29 o 
   2   0  21        2.17        1.59      7.24 o 
   3   0  21        7.45        1.31      7.12 o 
   4   0  21       17.36       19.54     17.95 o 
   5   0  21        0.98        0.70      9.39 o 
   6   0  21        2.49        8.34      7.78 o 
   0   1  21        0.05       19.40     19.40 o 
   1   1  21       19.18        8.27      8.27 o 
   2   1  21        5.36        5.42      7.77 o 
   3   1  21       41.69       42.71      7.99 o 
   4   1  21        1.77        0.88      7.51 o 
   5   1  21       11.02        5.22      7.38 o 
   6   1  21        2.17        3.70      7.24 o 
   0   2  21       69.62       49.61     16.29 o 
   1   2  21       50.02       28.82     15.50 o 
   2   2  21       24.84       12.41      8.53 o 
   3   2  21        1.08        4.15     11.71 o 
   4   2  21        0.54        7.94      7.94 o 
   5   2  21        2.19        8.71     11.95 o 
   6   2  21        0.08        0.43      7.69 o 
   0   3  21        3.46        5.05     12.06 o 
   1   3  21        8.05       11.20      7.96 o 
   2   3  21        0.00        4.71     11.09 o 
   3   3  21        7.25        4.68      8.67 o 
   4   3  21        2.79        7.75      7.89 o 
   5   3  21        5.21        2.09      8.58 o 
   6   3  21        2.84        3.35      7.87 o 
   0   4  21       40.34       39.67      9.01 o 
   1   4  21       20.60       17.29      8.33 o 
   2   4  21       19.20        6.08      8.82 o 
   3   4  21        4.40        2.94      9.38 o 
   4   4  21        5.35        2.45      8.08 o 
   5   4  21        0.57        2.49      7.96 o 
   6   4  21        0.18        3.00      7.64 o 
   0   5  21        1.23       20.11     20.22 o 
   1   5  21       46.54       54.65      9.66 o 
   2   5  21        2.06        5.18     12.86 o 
   3   5  21       13.91       20.94     11.31 o 
   4   5  21        5.63        2.31      8.22 o 
   5   5  21        3.01        6.41      7.78 o 
   0   6  21        0.24        4.49      8.39 o 
   1   6  21        0.31        9.06      9.06 o 
   2   6  21        0.13        3.83      9.00 o 
   3   6  21       16.76       24.29      8.98 o 
   4   6  21        2.64        5.85      9.01 o 
   5   6  21        0.71        6.60     10.85 o 
   0   7  21        0.00        9.77      9.77 o 
   1   7  21        5.77       13.93      9.16 o 
   2   7  21        3.32        9.02      9.02 o 
   3   7  21        1.49        9.27      9.00 o 
   4   7  21        3.47        4.12      8.64 o 
   0   8  21        0.98        8.91      8.91 o 
   1   8  21        6.76       17.83      9.30 o 
   2   8  21        0.12        4.14      9.37 o 
   3   8  21        1.23        8.64      9.21 o 
   0   9  21        0.75        4.33      8.88 o 
   1   9  21        3.78        3.19     14.32 o 
   2   9  21        3.54        9.62      9.62 o 
   0   0  22       35.52       23.94     10.36 o 
   1   0  22       39.95       30.46      7.96 o 
   2   0  22       25.72       37.99      8.14 o 
   3   0  22        0.54        5.07      7.67 o 
   4   0  22        7.30       16.33      7.78 o 
   5   0  22        0.16       12.53     17.48 o 
   6   0  22        0.99        6.95      8.29 o 
   0   1  22       40.15       42.21      8.68 o 
   1   1  22       20.15       18.08      7.96 o 
   2   1  22        5.28       20.67      7.82 o 
   3   1  22        9.41        0.20     11.13 o 
   4   1  22        2.99        4.53     10.57 o 
   5   1  22        3.82       10.67     11.55 o 
   6   1  22        1.33        2.29      7.50 o 
   0   2  22        0.44       15.03     20.37 o 
   1   2  22       12.83       49.67     22.81 o 
   2   2  22        9.13        1.02      8.45 o 
   3   2  22        8.61       17.04      8.31 o 
   4   2  22        6.52       11.11      8.20 o 
   5   2  22        5.79       11.02      8.21 o 
   6   2  22        0.84        4.58      7.86 o 
   0   3  22       14.07       21.73      7.68 o 
   1   3  22       11.88       20.90     11.88 o 
   2   3  22        2.28        2.73      8.32 o 
   3   3  22        0.14        4.79      8.40 o 
   4   3  22        4.26        8.72     12.15 o 
   5   3  22        0.26        1.66     18.73 o 
   0   4  22        5.86        7.27      8.86 o 
   1   4  22        2.17       10.88     11.60 o 
   2   4  22        0.41        1.57      8.92 o 
   3   4  22        2.34        1.28      8.41 o 
   4   4  22        0.65        8.63      8.63 o 
   5   4  22        1.53        5.79      8.27 o 
   0   5  22       11.99        6.34      9.15 o 
   1   5  22        7.58       19.52      9.01 o 
   2   5  22        0.52        2.37     10.47 o 
   3   5  22        1.03        9.04      9.04 o 
   4   5  22        1.66       15.28     15.81 o 
   5   5  22        1.18        8.41      8.41 o 
   0   6  22       25.20       10.76      9.44 o 
   1   6  22        0.83        6.14      9.32 o 
   2   6  22       12.44       13.93     29.40 o 
   3   6  22        1.58       10.82      8.93 o 
   4   6  22        2.02        1.58      8.68 o 
   0   7  22        7.15       27.91      8.82 o 
   1   7  22        1.89       12.20     14.66 o 
   2   7  22        1.88        3.35      9.82 o 
   3   7  22        4.23        8.32      9.20 o 
   0   8  22        0.09       19.31     21.72 o 
   1   8  22        1.58       11.34      9.88 o 
   2   8  22        0.94        5.37     11.77 o 
   0   9  22        4.66        3.00      8.86 o 
   1   0  23        0.09        8.30      8.30 o 
   2   0  23        3.83        1.13      9.71 o 
   3   0  23        0.52        2.91     14.62 o 
   4   0  23        1.64        5.61      7.96 o 
   5   0  23        0.39        5.25      7.94 o 
   0   1  23        2.89        7.68      7.68 o 
   1   1  23        4.40        1.97     19.84 o 
   2   1  23        7.42       18.22      8.25 o 
   3   1  23        5.37        1.72      8.59 o 
   4   1  23        5.37        0.70      8.08 o 
   5   1  23        0.15       12.37      9.82 o 
   0   2  23        3.37        0.77     10.07 o 
   1   2  23        1.84        2.31      8.92 o 
   2   2  23        6.35        7.25     11.81 o 
   3   2  23        1.69        8.62      8.62 o 
   4   2  23        8.01        8.01      2.26 o 
   5   2  23        3.50       22.49      8.15 o 
   0   3  23        1.59       11.46     11.46 o 
   1   3  23        3.50       18.53     29.38 o 
   2   3  23        2.84        9.14      9.14 o 
   3   3  23        0.77        4.98      8.66 o 
   4   3  23        4.28        5.06      8.15 o 
   5   3  23        0.04        3.13      8.34 o 
   0   4  23       30.60       26.14      8.74 o 
   1   4  23        7.62       13.99      9.71 o 
   2   4  23        3.68       12.87      9.39 o 
   3   4  23        1.22        1.27      9.05 o 
   4   4  23        0.93        4.72      9.34 o 
   0   5  23       16.31        6.09      9.28 o 
   1   5  23        1.76       21.10      9.15 o 
   2   5  23       10.57        3.53      9.63 o 
   3   5  23        1.19        2.95      9.38 o 
   4   5  23        2.02        7.18      9.00 o 
   0   6  23        0.59        6.51      9.20 o 
   1   6  23        0.50       14.63      9.55 o 
   2   6  23        0.42        6.42     10.08 o 
   3   6  23        3.82       10.22     10.01 o 
   0   7  23        0.31        1.44      9.38 o 
   1   7  23        0.12        4.89     13.01 o 
   2   7  23        2.03        8.96     26.10 o 
   0   8  23        3.30        9.80      9.80 o 
   1   8  23        0.22       18.62      9.91 o 
   0   0  24        2.68        9.92      9.92 o 
   1   0  24        0.51        0.19     10.60 o 
   2   0  24        0.01       10.10     10.10 o 
   3   0  24        0.41        9.07      8.21 o 
   4   0  24        3.09        0.00     11.77 o 
   0   1  24        6.95        7.50      7.50 o 
   1   1  24        7.10        0.21      8.72 o 
   2   1  24        6.08        3.69      8.91 o 
   3   1  24        0.23       10.32      8.93 o 
   4   1  24        0.22        7.23      9.87 o 
   0   2  24        1.01        1.43      7.50 o 
   1   2  24        6.29        0.25     15.81 o 
   2   2  24        0.10        4.12     10.26 o 
   3   2  24        0.23        8.65      9.11 o 
   4   2  24        0.95        4.60      8.77 o 
   0   3  24        1.45        4.18      8.21 o 
   1   3  24        6.87        7.71      2.32 o 
   2   3  24        0.58        9.78      9.78 o 
   3   3  24        2.09        9.35      9.58 o 
   4   3  24        0.03        5.39     10.98 o 
   0   4  24        0.02        0.26     31.91 o 
   1   4  24        0.44        7.92     12.08 o 
   2   4  24        0.11        8.20     10.22 o 
   3   4  24        1.18        2.09     10.02 o 
   4   4  24        0.36        0.69     10.29 o 
   0   5  24        0.64       11.69     11.69 o 
   1   5  24        0.94        5.27      9.99 o 
   2   5  24        1.72        4.12     12.27 o 
   3   5  24        4.36       10.65     10.57 o 
   0   6  24        3.87       17.49     17.81 o 
   1   6  24        8.90        4.29     11.65 o 
   2   6  24        6.04        0.70     14.77 o 
   0   7  24        0.01        2.84     16.01 o 
   1   7  24        4.12       10.38     14.46 o 
   1   0  25        0.14        8.69      8.69 o 
   2   0  25        6.16        6.74     10.07 o 
   3   0  25        2.70        9.15      9.15 o 
   4   0  25        2.08        6.02     10.57 o 
   0   1  25        7.22        4.73      7.97 o 
   1   1  25        1.72        5.99      8.77 o 
   2   1  25        8.74       17.27      9.54 o 
   3   1  25        1.07        7.76     11.84 o 
   4   1  25        4.14        8.31      9.11 o 
   0   2  25        1.95        2.88      8.64 o 
   1   2  25        1.41        0.21      9.95 o 
   2   2  25        0.03        0.69     10.12 o 
   3   2  25        0.27        4.34      9.48 o 
   0   3  25       12.05       17.84      8.61 o 
   1   3  25        2.23       20.13     20.13 o 
   2   3  25        5.55        9.04     14.35 o 
   3   3  25        3.47       10.37     10.37 o 
   0   4  25        5.44        3.77      9.42 o 
   1   4  25        6.56       16.63     13.09 o 
   2   4  25        5.34        3.78     10.76 o 
   3   4  25        6.06       10.27     14.74 o 
   0   5  25       24.99       22.45     10.25 o 
   1   5  25        1.71        0.02     10.70 o 
   2   5  25        9.52        0.16     11.92 o 
   0   0  26        3.04        8.23      7.13 o 
   1   0  26        4.05       16.73      8.98 o 
   2   0  26        0.00       20.03      9.34 o 
   0   1  26        2.22        3.91      8.28 o 
   1   1  26        0.77        7.51     16.93 o 
   2   1  26        0.65        1.77     10.17 o 
   0   2  26        3.52        0.95      8.63 o 
   1   2  26        2.78        7.91     11.98 o 
   2   2  26        1.57       11.22     12.24 o 
   0   3  26        0.87        2.43      9.73 o 
   1   3  26        1.64        1.82     12.26 o 
   2   3  26        1.35        1.68     11.05 o 
   0   4  26        0.04        9.66      9.66 o 
   1   4  26        2.09        5.99     14.74 o 
   0   1  27        1.86        8.59      8.59 o 
                                                 
